# Supplementary material for: An invaluable transgenic blueberry for studying chilling-induced flowering in woody plants
Source: BMC Plant Biol. 2018 Nov 1;18:265. doi: 10.1186/s12870-018-1494-z (PMC6211425; doi:10.1186/s12870-018-1494-z)
Supplement: Supplementary file 2 — Table S1. Differentially expressed (DE) genes in nonchilled flower buds of Mu-Legacy (compared to nontransgenic ‘Legacy’). LogCPM: log2(counts per million). FDR: False discovery rate. (XLSX 62 kb) [file 12870_2018_1494_MOESM2_ESM.xlsx]

## Sheet: Sheet1
Table S1 Differentially expressed (DE) genes in nonchilled flower buds of Mu-Legacy (compared to 'Legacy'). LogCPM: log2(counts per million). FDR: False discovery rate
Transcript_ID	Log2Fold change (Mu-Legacy/Legacy)	LogCPM	PValue	FDR	Annotation
c92529_g4_i3	8.84262	5.27486	1.25488e-109	2.78931e-104	BGLR_ECOLI
c92529_g4_i7	11.6403	5.1482	5.95278e-109	6.61583e-104	.
c92529_g4_i6	9.85589	5.22328	8.73703e-106	6.47347e-101	BGLR_ECOLI
c92529_g4_i4	10.3688	5.08998	2.54211e-100	1.41263e-95	.
c92529_g4_i2	7.2566	5.31894	2.21486e-98	9.84625e-94	ARR2_ARATH
c92529_g4_i1	4.10394	5.52275	2.37949e-61	8.81509e-57	BGLR_ECOLI
c88421_g5_i1	9.7537	3.29443	6.24971e-60	1.98452e-55	.
c70752_g1_i1	4.40801	3.25054	4.71067e-57	1.30884e-52	.
c85583_g3_i1	7.46565	4.14736	4.66626e-56	1.15245e-51	.
c96767_g2_i1	4.13256	2.6269	2.75985e-37	6.13451e-33	.
c96767_g2_i12	4.22123	2.63899	6.79317e-35	1.32444e-30	.
c92529_g4_i5	3.21509	5.5058	7.1502e-35	1.32444e-30	BGLR_ECOLI
c70153_g2_i1	3.82591	2.2211	3.38585e-29	5.7892e-25	.
c96767_g2_i10	4.32247	2.51501	9.90543e-28	1.57268e-23	.
c66039_g1_i1	8.57181	5.25226	1.20325e-27	1.78303e-23	KKA2_KLEPN
c94249_g10_i4	2.06118	4.83287	4.77592e-27	6.63485e-23	.
c96767_g2_i2	2.96131	2.28555	7.52359e-27	9.83718e-23	.
c99351_g8_i2	4.73602	1.5902	1.69434e-26	2.09229e-22	.
c84144_g2_i1	8.13779	4.31674	2.3291e-26	2.72477e-22	PER40_ARATH
c99351_g5_i1	4.58933	1.26688	6.38483e-26	7.09601e-22	.
c96767_g2_i7	3.26781	2.42836	6.89436e-25	7.29742e-21	.
c70752_g2_i1	6.12768	1.08934	1.66323e-24	1.68044e-20	.
c84144_g1_i1	8.97638	2.54433	5.09265e-24	4.92164e-20	.
c76452_g1_i1	12.0519	5.55566	1.48625e-22	1.37649e-18	.
c73361_g1_i1	11.7181	6.43186	6.27352e-22	5.57784e-18	.
c83169_g2_i1	3.06107	2.20653	1.31624e-20	1.12527e-16	.
c67060_g1_i1	2.58496	2.48301	2.15015e-20	1.77011e-16	PER15_IPOBA
c96767_g2_i6	2.51742	2.39504	1.96015e-19	1.55606e-15	.
c83610_g1_i1	11.6448	6.36524	4.37392e-19	3.35249e-15	.
c68063_g1_i1	10.4141	5.76954	7.12288e-19	5.27751e-15	.
c76484_g1_i2	3.60138	1.24395	7.45282e-19	5.34384e-15	.
c89514_g2_i2	1.30909	5.19084	8.75718e-19	6.08287e-15	AATF_CHICK
c32575_g1_i1	6.75411	5.21748	1.7603e-18	1.18568e-14	DRE1E_ARATH
c90146_g1_i1	9.74898	3.28367	2.67491e-18	1.74874e-14	AMS_ARATH
c94379_g3_i1	2.80755	4.10949	4.49138e-18	2.85237e-14	.
c77204_g1_i1	10.614	5.31742	2.28784e-17	1.39417e-13	NLTPE_ARATH
c77169_g1_i1	-10.167	3.70576	2.32071e-17	1.39417e-13	.
c74536_g1_i1	8.3169	1.92994	2.38376e-17	1.39436e-13	.
c81632_g1_i1	8.43443	7.18982	2.70036e-17	1.53905e-13	.
c85583_g2_i2	6.48383	0.398499	1.53497e-16	8.52971e-13	.
c96767_g2_i11	2.21055	2.01653	8.42133e-16	4.56553e-12	.
c93124_g4_i1	5.99304	4.57091	1.98372e-15	1.04985e-11	C70B1_ARATH
c65695_g1_i1	-7.66172	5.35254	3.71784e-15	1.92184e-11	.
c90698_g3_i2	1.45502	6.15227	4.56092e-15	2.30406e-11	ANTR3_ARATH
c70295_g1_i1	-8.44011	3.84507	8.29712e-15	4.09835e-11	.
c79869_g1_i1	7.33242	2.76559	9.825e-15	4.74755e-11	4CLL1_ARATH
c83008_g1_i1	9.58458	3.12505	1.37085e-14	6.48315e-11	B3GT8_ARATH
c83950_g1_i2	4.77149	2.65241	1.96521e-14	9.10045e-11	ABAH4_ARATH
c58774_g1_i1	-8.73176	3.49589	6.41659e-14	2.91073e-10	.
c41067_g1_i1	-7.72538	3.62084	1.66559e-13	7.40444e-10	.
c83169_g3_i2	2.61758	1.61934	2.60107e-13	1.13364e-09	.
c96767_g2_i9	2.37758	2.08927	3.21075e-13	1.37245e-09	.
c83950_g1_i1	4.60433	2.97074	3.47565e-13	1.45766e-09	.
c108884_g1_i1	5.15491	0.333259	4.78182e-13	1.96831e-09	.
c72780_g1_i1	-6.89869	5.22258	7.36519e-13	2.97657e-09	.
c96767_g2_i4	3.87553	0.489896	7.77014e-13	3.06802e-09	.
c74717_g1_i1	-7.80541	2.64089	7.86754e-13	3.06802e-09	AT2A1_BOVIN
c35591_g1_i2	-9.1952	2.78081	8.79378e-13	3.37009e-09	TNNC2_RABIT
c44157_g1_i1	-7.82072	2.63463	1.06756e-12	4.02194e-09	MYG_HORSE
c58218_g1_i1	-8.75351	2.36674	1.19475e-12	4.4261e-09	ALDOA_HUMAN
c142707_g1_i1	6.22354	0.207189	1.25533e-12	4.57427e-09	.
c57989_g1_i2	1.62965	2.67948	1.45322e-12	5.20997e-09	.
c81344_g1_i1	2.30582	2.04366	1.60994e-12	5.6802e-09	MEP1_SOYBN
c91828_g2_i1	1.31031	4.64076	2.01802e-12	7.00873e-09	ILL6_ARATH
c82321_g1_i1	5.37941	2.78261	2.1471e-12	7.34233e-09	FLA21_ARATH
c117113_g1_i1	-7.38012	2.24624	4.27912e-12	1.44114e-08	MLRS_RABIT
c93124_g3_i1	6.57516	2.4634	4.62246e-12	1.53353e-08	.
c70423_g1_i1	6.76685	1.6291	5.91701e-12	1.93414e-08	.
c57271_g2_i1	7.86658	1.51646	6.46493e-12	2.05318e-08	.
c93255_g4_i5	1.0205	5.02877	6.46593e-12	2.05318e-08	C7A29_PANGI
c53365_g1_i1	6.66723	1.54097	7.40311e-12	2.31766e-08	.
c82557_g1_i1	-6.45288	3.40112	7.64104e-12	2.35893e-08	NU6M_HORSE
c84530_g1_i1	2.68442	1.72496	9.04892e-12	2.7553e-08	SUT35_ARATH
c58218_g1_i2	-8.03099	2.83052	1.42927e-11	4.29315e-08	.
c67983_g2_i1	6.42015	0.355062	1.79148e-11	5.30941e-08	TKPR2_ARATH
c69050_g1_i1	-6.83125	2.76527	2.14175e-11	6.26397e-08	.
c99927_g1_i2	-6.99498	2.91405	2.30039e-11	6.5304e-08	.
c83137_g7_i1	-2.01954	1.55577	2.32095e-11	6.5304e-08	M810_ARATH
c83504_g1_i1	4.5832	3.4253	2.32099e-11	6.5304e-08	THS4_VITVI
c99927_g1_i1	-8.09968	3.51866	2.40047e-11	6.6696e-08	.
c74413_g1_i1	-7.15596	2.0296	2.43308e-11	6.67677e-08	PYGM_RABIT
c94379_g3_i3	2.25107	2.36257	2.46352e-11	6.67786e-08	.
c55223_g1_i1	-7.63918	1.36887	2.59712e-11	6.95517e-08	.
c70554_g1_i2	-7.04717	0.86764	3.01304e-11	7.97297e-08	KPYM_PONAB
c87534_g1_i2	-7.59392	1.32948	3.09541e-11	8.09456e-08	TITIN_HUMAN
c80010_g1_i1	8.00138	1.63856	3.3667e-11	8.70164e-08	.
c77153_g1_i3	5.9431	1.48831	4.08376e-11	1.04336e-07	.
c83008_g1_i3	8.9651	2.52932	5.03795e-11	1.27252e-07	B3GT8_ARATH
c51200_g1_i1	-8.21531	1.86304	5.28453e-11	1.31319e-07	.
c79730_g1_i1	-8.40202	2.04773	5.3171e-11	1.31319e-07	MYPC2_HUMAN
c76484_g1_i3	2.94725	0.517307	5.44481e-11	1.32995e-07	.
c93255_g4_i4	1.29657	3.37746	5.72794e-11	1.3839e-07	C7A29_PANGI
c79880_g1_i1	-6.70986	2.21311	6.89669e-11	1.64836e-07	TPM1_RAT
c69536_g1_i1	-7.25547	1.04307	7.67876e-11	1.81576e-07	DESM_PIG
c62793_g1_i1	-6.67916	1.61846	9.45367e-11	2.21193e-07	ENOB_BOVIN
c91123_g3_i1	2.34214	1.16264	9.70432e-11	2.24693e-07	CIPK5_ARATH
c90149_g4_i2	3.07661	5.23768	1.00274e-10	2.29778e-07	ASPL1_ARATH
c92064_g3_i1	1.27793	5.16315	1.1516e-10	2.595e-07	XTH7_ARATH
c98013_g2_i1	2.22766	1.18914	1.15757e-10	2.595e-07	.
c90613_g2_i4	2.18415	1.88658	1.16746e-10	2.595e-07	DIR5_ARATH
c55223_g1_i3	-7.56945	1.30718	2.52798e-10	5.56349e-07	.
c85676_g1_i1	1.14348	5.296	2.97513e-10	6.48336e-07	CALS2_ARATH
c98390_g2_i1	1.53723	5.72793	3.01434e-10	6.50504e-07	.
c49456_g2_i2	-6.89422	2.39682	4.14698e-10	8.86326e-07	ACTS_RAT
c64740_g1_i1	-7.36176	1.13119	4.51072e-10	9.54884e-07	LDHA_PIG
c72151_g1_i1	-6.28837	3.42712	5.85058e-10	1.22684e-06	KCRM_PIG
c79346_g1_i1	5.04005	2.34272	6.28589e-10	1.3058e-06	.
c87534_g1_i1	-7.36462	1.13672	7.57009e-10	1.55801e-06	TITIN_HUMAN
c86721_g2_i2	-2.0106	4.52791	7.72469e-10	1.56323e-06	.
c91088_g2_i2	1.0065	5.3607	7.7361e-10	1.56323e-06	.
c87920_g5_i1	3.46882	1.60356	7.99375e-10	1.60075e-06	.
c71648_g1_i1	-4.54481	0.77338	8.10783e-10	1.60909e-06	.
c92329_g1_i1	3.3066	2.35405	8.33917e-10	1.64036e-06	UFOG_VITVI
c90146_g2_i1	4.98328	2.13683	8.76979e-10	1.70993e-06	AMS_ARATH
c49456_g1_i1	-7.90094	1.5964	9.57815e-10	1.85131e-06	.
c85230_g2_i1	7.88398	1.54902	1.11098e-09	2.11343e-06	C70A2_ARATH
c65437_g1_i1	-7.35832	1.11261	1.12077e-09	2.11343e-06	KCRS_BOVIN
c90149_g4_i1	2.70188	5.04849	1.12196e-09	2.11343e-06	ASPL1_ARATH
c64598_g1_i1	-6.84695	0.710294	1.20474e-09	2.25029e-06	RLA1_HUMAN
c35591_g1_i1	-7.78739	1.49766	1.37359e-09	2.54431e-06	TNNC2_RABIT
c69463_g1_i1	7.92438	1.56226	1.49243e-09	2.73764e-06	.
c77051_g1_i1	4.04801	0.607555	1.50259e-09	2.73764e-06	PME6_ARATH
c64973_g1_i2	-7.65105	1.37524	1.75171e-09	3.16556e-06	MYL1_RABIT
c100138_g2_i1	1.32566	3.2987	1.81054e-09	3.22934e-06	SD18_ARATH
c63187_g1_i1	-7.59358	1.32629	1.81605e-09	3.22934e-06	TCTP_PIG
c85126_g1_i1	2.21528	3.79442	2.18218e-09	3.84958e-06	.
c48971_g1_i1	-5.66746	1.69689	2.3314e-09	4.08044e-06	TNNI2_HUMAN
c53905_g1_i1	-2.36374	2.16752	2.46464e-09	4.27994e-06	.
c85676_g5_i1	1.2438	4.66412	2.97776e-09	5.13092e-06	CALS2_ARATH
c55223_g1_i2	-6.15561	1.17154	4.03431e-09	6.89795e-06	TNNT3_RABIT
c82502_g7_i1	-3.21429	5.42539	4.66743e-09	7.91956e-06	.
c53768_g1_i1	-6.60673	0.530497	4.94237e-09	8.32254e-06	NEBU_HUMAN
c70554_g1_i1	-6.77758	0.650932	5.39657e-09	9.01905e-06	.
c133734_g1_i1	-6.75796	0.636657	6.01632e-09	9.94832e-06	ATPB_HUMAN
c90281_g1_i1	1.41913	3.80138	6.04212e-09	9.94832e-06	NEP2_NEPGR
c93892_g3_i1	1.29618	3.86654	6.1509e-09	1.0053e-05	BCAT2_ARATH
c46791_g1_i1	-7.20065	2.65149	6.53564e-09	1.06038e-05	G3P_FELCA
c98631_g2_i1	4.43048	2.75335	7.96418e-09	1.28279e-05	LAC14_ARATH
c79044_g2_i3	-2.96253	0.285623	9.44983e-09	1.51114e-05	.
c90698_g3_i1	1.24577	3.03182	1.21391e-08	1.92732e-05	ANTR3_ARATH
c94548_g2_i1	3.38686	1.3741	1.47845e-08	2.33068e-05	OMA1_YEAST
c64062_g1_i1	-6.58546	0.500152	1.59898e-08	2.50293e-05	ATPA_PANTR
c91134_g1_i10	1.83748	1.62904	2.03374e-08	3.16121e-05	GUB_NICPL
c49456_g2_i1	-6.32093	1.30732	2.16444e-08	3.34101e-05	.
c84899_g2_i1	1.42995	2.55182	2.35695e-08	3.61307e-05	XTH30_ARATH
c98631_g2_i2	4.18618	1.75952	2.45529e-08	3.73805e-05	LAC14_ARATH
c35080_g1_i1	-6.83628	0.700164	2.47449e-08	3.74164e-05	TPIS_HUMAN
c95513_g1_i1	2.6541	3.78302	2.62052e-08	3.92046e-05	.
c88074_g2_i1	-2.4173	0.862121	2.64032e-08	3.92046e-05	.
c96253_g3_i3	0.972791	3.96714	2.64566e-08	3.92046e-05	TGT2_ARATH
c69424_g1_i1	5.37176	0.99923	2.69172e-08	3.93823e-05	ABAH3_ORYSI
c91123_g3_i2	1.68634	1.92631	2.69309e-08	3.93823e-05	CIPK5_ARATH
c68365_g1_i1	5.80819	0.822054	2.71784e-08	3.94846e-05	SWT15_ORYSI
c74852_g1_i1	4.93517	0.65261	2.73575e-08	3.94867e-05	PER9_ARATH
c54331_g2_i1	5.385	0.485454	3.5052e-08	4.99635e-05	NLTPA_RICCO
c74647_g1_i3	-2.26657	2.93994	3.50657e-08	4.99635e-05	POLX_TOBAC
c94863_g6_i2	1.84505	1.35506	3.72876e-08	5.27909e-05	C81E8_MEDTR
c87860_g4_i1	1.2972	3.58703	3.75353e-08	5.28052e-05	.
c83169_g3_i5	2.61166	0.800364	3.91843e-08	5.47784e-05	.
c69424_g2_i1	5.07596	2.20489	4.55275e-08	6.32483e-05	ABAH4_ARATH
c90455_g1_i1	5.65662	1.99163	5.91262e-08	8.16298e-05	SAG39_ORYSI
c90066_g1_i2	-1.17066	4.65611	6.43269e-08	8.81381e-05	C82A3_SOYBN
c64973_g1_i1	-5.21966	0.948498	6.46334e-08	8.81381e-05	MYL1_BOVIN
c89835_g7_i2	2.61521	0.620629	6.58017e-08	8.91842e-05	.
c95457_g4_i1	0.849184	5.36691	6.6441e-08	8.9196e-05	Y103_SYNY3
c101773_g1_i1	-5.73304	-0.0960596	6.6613e-08	8.9196e-05	PGK1_PANTR
c74904_g1_i1	2.7343	0.491458	6.96871e-08	9.27535e-05	.
c68251_g2_i1	6.04421	0.0734148	7.03581e-08	9.30892e-05	MYB39_ARATH
c54436_g1_i1	-6.64874	0.561105	7.0986e-08	9.33643e-05	MYOZ1_BOVIN
c93075_g2_i1	1.80323	2.12602	7.49172e-08	9.79551e-05	.
c68765_g2_i1	-5.13543	0.370411	7.63132e-08	9.91968e-05	.
c80706_g1_i1	-0.983075	3.70919	8.57319e-08	0.000110792	ARR5_ARATH
c74022_g1_i1	-6.0565	0.125701	9.31633e-08	0.0001197	TPM2_CHICK
c75402_g2_i2	1.83914	0.927724	9.55545e-08	0.000122067	WRKY6_ARATH
c77752_g1_i1	1.42001	2.4672	1.02284e-07	0.000129916	.
c58245_g1_i1	-6.17851	0.214832	1.02928e-07	0.000129991	MYPC2_HUMAN
c90066_g1_i1	-1.4454	3.05134	1.08135e-07	0.000135796	C82A3_SOYBN
c85230_g1_i1	6.4706	0.390268	1.11429e-07	0.000139147	.
c83067_g3_i1	4.76646	0.0752955	1.23365e-07	0.000153191	.
c91088_g2_i1	0.874692	5.43243	1.24466e-07	0.0001537	OPT3_ARATH
c62793_g1_i2	-6.2193	0.237531	1.31831e-07	0.000161895	ENOB_HUMAN
c76499_g1_i1	-0.936002	6.16554	1.32577e-07	0.000161916	AB19A_PRUPE
c93851_g7_i1	1.6017	1.55877	1.37099e-07	0.000166525	.
c73708_g1_i2	2.30041	1.64799	1.38007e-07	0.000166717	BAM7_ARATH
c93892_g3_i3	1.39343	2.89541	1.4558e-07	0.000174914	BCAT2_ARATH
c92657_g1_i3	1.31263	2.31936	1.62958e-07	0.000194741	.
c70234_g1_i1	-6.8295	0.684404	1.69718e-07	0.000201735	.
c97321_g1_i1	0.987299	3.91789	1.74837e-07	0.000206714	.
c74647_g1_i1	-2.55064	2.8932	2.02168e-07	0.000237763	.
c91096_g3_i1	-2.27086	3.35479	2.09128e-07	0.000244474	.
c57010_g1_i2	-6.1339	0.170412	2.10074e-07	0.000244474	.
c89539_g1_i1	1.56662	3.58483	2.4386e-07	0.000282315	DHQSD_ARATH
c96250_g2_i1	1.94991	2.21861	2.65309e-07	0.000305555	.
c82430_g1_i2	1.05327	3.30349	2.95979e-07	0.00033912	BCA2_ARATH
c79676_g2_i1	1.18377	3.23305	3.14625e-07	0.000358353	.
c89941_g7_i2	1.7781	1.23692	3.1599e-07	0.000358353	.
c139587_g1_i1	5.25218	-0.406835	3.70784e-07	0.000418359	.
c56712_g1_i1	6.07436	0.0812325	4.18489e-07	0.000469801	.
c83187_g1_i1	2.68922	2.90063	4.31232e-07	0.000481673	ADHL3_ARATH
c25777_g1_i2	6.24733	0.222003	4.6277e-07	0.000514316	.
c91134_g1_i6	1.56773	1.40983	4.6751e-07	0.000516999	E13B_VITVI
c47392_g1_i1	6.0592	0.0770013	4.90819e-07	0.000540088	.
c82502_g1_i1	-2.94748	6.31013	5.04652e-07	0.000552574	.
c88158_g4_i2	-4.15199	0.96989	5.16594e-07	0.000560992	.
c56712_g1_i2	5.98273	0.03149	5.17387e-07	0.000560992	.
c4957_g1_i1	-4.46885	-0.0970946	5.34201e-07	0.000576411	.
c117426_g1_i1	3.01689	0.116832	5.58541e-07	0.000599762	.
c89539_g1_i3	1.32355	3.52213	5.63195e-07	0.000601852	DHQSD_ARATH
c91134_g1_i5	1.4485	2.15242	5.90596e-07	0.000628114	E13B_VITVI
c57010_g1_i1	-6.15504	0.187406	6.16398e-07	0.000652434	ADT1_RABIT
c81680_g1_i1	-1.34721	5.99046	6.22246e-07	0.000655502	EXPB2_ARATH
c57271_g1_i1	4.89669	0.136388	6.49995e-07	0.000681504	.
c89539_g1_i2	1.37481	3.60377	6.54521e-07	0.000683028	DHQSD_ARATH
c83337_g1_i4	2.59791	0.164491	6.67049e-07	0.000692849	SWT14_ORYSJ
c61470_g1_i1	3.2687	0.851125	6.94079e-07	0.000717571	.
c74152_g1_i3	-2.3727	3.43075	7.02119e-07	0.000722522	BYR3_SCHPO
c97824_g2_i1	3.95657	0.518047	7.88893e-07	0.000808077	.
c96933_g2_i4	2.76571	1.65677	8.24785e-07	0.000840967	LAC14_ARATH
c58370_g1_i1	1.9066	5.51208	8.4653e-07	0.000859033	.
c83593_g2_i1	1.9717	0.897643	8.50233e-07	0.000859033	GPAT1_ARATH
c74647_g1_i2	-2.00528	2.7725	8.72501e-07	0.000877543	COPIA_DROME
c72960_g1_i1	5.20103	0.874499	8.79138e-07	0.000880235	Y4891_SELML
c74691_g1_i1	1.34055	2.26269	9.5728e-07	0.000954177	IBH1_ORYSJ
c44114_g1_i1	-5.99852	0.0872562	9.68866e-07	0.000961414	MYOTI_HUMAN
c23289_g1_i1	-5.37409	-0.313447	1.01207e-06	0.00099982	.
c70153_g1_i2	5.40031	-0.310746	1.02656e-06	0.00100965	.
c88713_g2_i5	1.98048	1.15257	1.15002e-06	0.00112609	.
c71984_g1_i1	-6.16406	0.211294	1.17438e-06	0.0011449	GSTM1_BOVIN
c73658_g2_i1	3.20329	-0.179594	1.19486e-06	0.00115978	PCR6_ARATH
c74152_g1_i2	-2.48242	3.53252	1.2095e-06	0.00116889	BYR3_SCHPO
c92838_g2_i4	3.57556	-0.248601	1.25388e-06	0.00120653	COMT1_EUCGL
c94157_g1_i1	-1.16909	2.33786	1.30679e-06	0.00125084	.
c84364_g2_i5	1.34438	1.76245	1.31118e-06	0.00125084	.
c68765_g2_i4	-5.90166	0.0253393	1.42351e-06	0.0013522	.
c95513_g1_i2	2.54477	1.6474	1.43469e-06	0.00135351	.
c87505_g1_i2	1.36984	1.91765	1.43967e-06	0.00135351	.
c38548_g1_i1	-4.63559	0.0137144	1.44316e-06	0.00135351	.
c82430_g1_i1	0.965847	2.91239	1.52149e-06	0.00142097	BCA2_ARATH
c86840_g1_i1	-0.987573	3.03123	1.53618e-06	0.00142869	PPA1_SOLLC
c83008_g1_i2	6.44878	0.344669	1.60076e-06	0.00148255	B3GT7_ARATH
c93443_g1_i1	1.40266	1.65452	1.63538e-06	0.00150833	C81E8_MEDTR
c83086_g1_i2	6.24083	0.186614	1.70475e-06	0.00155942	.
c82490_g1_i2	1.35209	3.37735	1.7048e-06	0.00155942	.
c87975_g3_i1	2.29093	1.94156	1.71843e-06	0.00156544	.
c100137_g2_i2	1.87919	0.847183	1.8727e-06	0.00169269	.
c83740_g10_i1	3.57412	-0.247231	1.87547e-06	0.00169269	.
c94523_g1_i4	1.26475	1.99685	1.88096e-06	0.00169269	.
c92396_g1_i2	0.980362	3.59379	2.00862e-06	0.00180028	.
c67983_g1_i1	4.41589	-0.156186	2.13995e-06	0.00191029	.
c79768_g2_i1	1.19964	3.6574	2.15214e-06	0.00191349	.
c95144_g1_i11	1.32286	1.74647	2.16341e-06	0.00191584	.
c90111_g2_i1	0.980027	3.85847	2.25501e-06	0.00198904	.
c64364_g1_i1	8.60848	2.24639	2.35788e-06	0.00207155	.
c96253_g3_i2	1.28557	2.01454	2.37444e-06	0.00207789	TGT2_ARATH
c82502_g4_i1	-2.12197	3.44577	2.48833e-06	0.00216901	.
c59097_g1_i1	-3.37335	-0.0513075	2.52001e-06	0.00218805	.
c96502_g2_i1	1.20701	2.3826	2.56531e-06	0.00221871	NIA_PETHY
c87533_g4_i3	1.08171	2.63003	2.59265e-06	0.00223367	SGR2_ARATH
c68480_g1_i1	4.71558	0.488486	2.78846e-06	0.00239309	.
c22179_g1_i1	-2.55132	0.290602	3.01834e-06	0.00258041	CET2_TOBAC
c96954_g3_i1	1.09954	7.01243	3.07357e-06	0.00261756	ASPG2_ARATH
c89860_g1_i3	-2.33703	0.717292	3.09156e-06	0.00262283	PBP1_ARATH
c118359_g1_i1	-5.90429	0.0137804	3.42308e-06	0.00289305	.
c98919_g1_i3	1.61687	2.10274	3.47371e-06	0.00292472	.
c89586_g4_i2	1.80611	3.13873	3.67282e-06	0.00308069	Y1500_ARATH
c91410_g2_i1	0.956263	3.60279	3.86616e-06	0.00323067	EXL3_ARATH
c83086_g1_i1	6.3044	0.22727	3.88351e-06	0.00323302	.
c83169_g3_i4	1.91555	1.0722	3.9132e-06	0.00324558	.
c90187_g2_i5	2.17431	0.428243	4.18775e-06	0.00345615	.
c83749_g1_i1	0.639822	7.10314	4.19819e-06	0.00345615	PIP14_ARATH
c87177_g1_i3	1.71223	1.23085	4.61125e-06	0.0037822	.
c93270_g4_i1	2.68332	1.01429	4.66201e-06	0.00380977	.
c98207_g4_i2	-0.751517	4.34056	4.68794e-06	0.00381693	DOF53_ARATH
c80454_g1_i1	1.30104	2.74232	4.72367e-06	0.00383199	AMYA_VIGMU
c89922_g4_i1	2.10041	1.43571	4.89782e-06	0.00395881	.
c127250_g1_i1	-5.32744	-0.339591	5.02364e-06	0.0040458	PFKAM_HORSE
c129275_g1_i1	3.02359	-0.277107	5.15677e-06	0.00413802	.
c85317_g7_i1	1.25468	2.12521	5.25307e-06	0.00420013	.
c83166_g1_i1	3.36488	1.16602	5.35217e-06	0.00425646	.
c23476_g1_i1	5.69937	-0.120138	5.36182e-06	0.00425646	Y1668_ARATH
c89922_g4_i4	2.7838	1.54009	5.56141e-06	0.00439919	.
c99129_g1_i11	-1.55155	2.11368	5.87623e-06	0.00463174	FANCM_MOUSE
c105230_g1_i1	-4.7897	0.126113	6.06834e-06	0.00476626	.
c144177_g1_i1	-4.23266	-0.235138	6.09698e-06	0.0047719	CYC_HORSE
c85565_g2_i1	-1.65349	0.99049	6.24807e-06	0.00487299	.
c96861_g1_i1	2.53659	0.123095	6.32518e-06	0.00491588	AAPC_CENCI
c92916_g7_i2	1.10056	2.44922	6.48394e-06	0.00502159	.
c91678_g5_i1	0.871073	5.18717	6.50638e-06	0.00502159	PER4_VITVI
c8529_g1_i1	-1.1861	2.32406	6.60887e-06	0.00507176	M300_ARATH
c54735_g3_i1	-3.3474	1.31085	6.62271e-06	0.00507176	C72A1_CATRO
c85518_g6_i1	3.26136	-0.412889	6.63984e-06	0.00507176	.
c84922_g3_i2	0.878459	5.15996	6.71664e-06	0.00509829	.
c70389_g1_i1	6.54168	0.493104	6.7343e-06	0.00509829	.
c72109_g2_i1	1.63047	1.6103	6.74338e-06	0.00509829	COMT1_POPKI
c75407_g1_i2	-2.40804	1.38945	7.38414e-06	0.00556381	FD_ARATH
c64695_g1_i1	2.9445	0.0709798	7.48189e-06	0.00561842	.
c100138_g2_i2	1.27018	2.32941	7.51117e-06	0.00562141	Y4729_ARATH
c95487_g2_i1	1.55671	1.57828	7.54389e-06	0.00562696	.
c89328_g1_i1	2.37609	0.364166	7.85524e-06	0.00583959	.
c55972_g1_i1	-5.47848	-0.242501	7.92271e-06	0.00587012	.
c37957_g1_i1	-5.3248	-0.340119	8.01972e-06	0.00592225	MDHM_MOUSE
c96344_g1_i4	1.41325	1.34605	8.09676e-06	0.00595284	FAAH_ARATH
c18816_g1_i1	2.48765	0.330382	8.14081e-06	0.00595284	.
c97492_g2_i1	1.71942	8.55646	8.16377e-06	0.00595284	.
c91196_g4_i3	2.88183	-0.152857	8.16826e-06	0.00595284	.
c73845_g1_i1	1.29317	6.78468	8.23537e-06	0.00598214	PRP2_ARATH
c95950_g2_i1	-2.16073	0.454876	8.29155e-06	0.00600333	.
c9353_g1_i1	-5.40097	-0.291058	8.70344e-06	0.00628109	QCR7_BOVIN
c84230_g1_i1	1.17604	2.02895	9.16232e-06	0.00659085	.
c98559_g1_i7	1.72247	0.802376	9.20865e-06	0.00660281	MATE1_ARATH
c64038_g2_i1	-3.31708	5.60469	9.46396e-06	0.00676405	.
c101919_g1_i1	4.73203	0.0187348	9.51417e-06	0.00677815	.
c80955_g3_i1	4.82071	-0.623722	9.60749e-06	0.00682276	.
c53768_g2_i1	-5.72163	-0.0842661	9.71598e-06	0.00687783	NEBU_HUMAN
c82884_g1_i1	1.25561	3.43735	1.00416e-05	0.00708577	PGLT1_HUMAN
c39702_g1_i1	-5.44352	-0.265732	1.0254e-05	0.00721275	PPR1A_CANFA
c25777_g1_i1	5.62422	-0.197147	1.0496e-05	0.00735965	.
c77109_g3_i1	1.22319	1.56844	1.061e-05	0.00741625	.
c89941_g1_i1	1.7438	0.810648	1.09281e-05	0.00761464	.
c83219_g1_i2	-1.04624	3.37716	1.10787e-05	0.00769542	C78A5_ARATH
c30756_g1_i2	-5.58166	-0.173824	1.14526e-05	0.00793034	TELT_BOVIN
c98605_g2_i6	1.17604	1.82132	1.1919e-05	0.00822773	.
c10048_g1_i1	2.09708	0.203947	1.23139e-05	0.00847398	.
c96279_g4_i12	1.36148	1.84699	1.23827e-05	0.00849503	ASPL1_ARATH
c96253_g3_i1	0.8751	3.24178	1.25952e-05	0.00861423	TGT2_ARATH
c54663_g2_i2	-4.37996	-0.145445	1.28075e-05	0.00873254	.
c59364_g1_i1	-5.3118	-0.342815	1.30683e-05	0.00888313	FRIH_HORSE
c94863_g6_i4	1.85947	0.714293	1.36672e-05	0.00925149	C81E8_MEDTR
c80567_g1_i1	-1.47041	3.27197	1.37208e-05	0.00925149	DIR23_ARATH
c91118_g1_i4	2.46863	0.602219	1.37351e-05	0.00925149	.
c91969_g5_i2	-1.22799	1.67765	1.40468e-05	0.0094124	.
c91440_g2_i2	-1.15764	4.39839	1.40765e-05	0.0094124	YTAP_BACSU
c91209_g2_i1	3.26593	-0.411236	1.4101e-05	0.0094124	.
c44620_g1_i1	-5.36275	-0.315359	1.42272e-05	0.00946819	IGFN1_MOUSE
c73107_g1_i2	3.87282	-0.467224	1.45806e-05	0.00967287	.
c95777_g2_i1	-1.12964	2.52504	1.46472e-05	0.00967287	.
c77384_g1_i1	0.741315	4.17365	1.46653e-05	0.00967287	.
c42836_g1_i1	5.37044	-0.350366	1.5247e-05	0.0100268	MAN5_SOLLC
c81105_g1_i2	1.30549	5.94683	1.55008e-05	0.0101636	.
c89922_g4_i5	3.55486	0.0137597	1.63011e-05	0.0106569	.
c80541_g3_i2	1.03077	2.41529	1.67759e-05	0.0109351	.
c82929_g1_i2	-1.27727	2.69151	1.69849e-05	0.0110141	APT5_ARATH
c74152_g1_i1	-2.32775	3.43654	1.69961e-05	0.0110141	BYR3_SCHPO
c49907_g1_i1	-5.27087	-0.368156	1.71791e-05	0.0111003	.
c96838_g1_i2	2.39494	1.81895	1.73302e-05	0.0111655	BGAL6_ARATH
c48511_g1_i1	-5.42639	-0.26941	1.75662e-05	0.0112849	.
c87553_g1_i1	-1.90946	1.40223	1.77719e-05	0.0113841	YUC4_ARATH
c18129_g1_i1	5.59646	-0.219266	1.84407e-05	0.0117786	.
c72711_g1_i1	2.69449	0.0732979	1.87969e-05	0.0119717	.
c51810_g1_i1	-5.25652	-0.371173	1.88657e-05	0.0119812	CASQ1_RAT
c52100_g1_i2	-5.30567	-0.343983	1.92292e-05	0.0121772	YBOX3_MOUSE
c134467_g1_i1	1.09375	2.30392	1.96748e-05	0.012424	.
c86160_g1_i2	1.82887	1.55303	2.00295e-05	0.0126122	.
c82769_g5_i1	2.40358	-0.0819242	2.04574e-05	0.0128452	SLAC1_ARATH
c90295_g3_i2	1.42141	2.71362	2.14931e-05	0.0134575	.
c72367_g1_i2	4.83373	-0.622152	2.20067e-05	0.0137404	.
c57467_g1_i1	5.0881	-0.479108	2.21321e-05	0.01378	ODO1_PETHY
c97921_g1_i1	-7.21459	0.981711	2.27242e-05	0.0141091	.
c75402_g2_i1	1.66285	1.08635	2.29317e-05	0.0141983	WRKY6_ARATH
c99021_g3_i5	-0.763938	3.53139	2.35739e-05	0.0145554	.
c82823_g1_i1	1.53037	3.29017	2.42928e-05	0.0149577	FRO2_ARATH
c91134_g1_i1	1.71167	1.55808	2.47431e-05	0.0151929	E13L_TOBAC
c84549_g2_i1	0.983984	2.47024	2.49878e-05	0.0153008	NC100_ARATH
c75722_g1_i1	1.11174	1.75753	2.55824e-05	0.0156219	.
c97921_g4_i1	-6.87756	0.709133	2.62129e-05	0.0159631	.
c98367_g1_i3	-3.33499	0.519482	2.65356e-05	0.016071	HARB1_RAT
c84024_g2_i1	1.4622	2.35425	2.65877e-05	0.016071	CXE2_ARATH
c81105_g1_i1	1.27215	6.14545	2.66604e-05	0.016071	SVMI1_CERCE
c73932_g1_i1	1.98413	2.25958	2.66793e-05	0.016071	.
c78117_g1_i3	1.32168	3.09349	2.68731e-05	0.016144	.
c98943_g2_i1	-5.67573	-0.1085	2.69678e-05	0.0161572	ANXD5_ARATH
c41225_g1_i1	1.1485	2.4713	2.73049e-05	0.0163152	.
c92171_g1_i2	1.00667	2.8342	2.74496e-05	0.0163577	.
c45253_g1_i1	-5.22398	-0.394901	2.76746e-05	0.0164476	MPCP_HUMAN
c80720_g1_i2	-1.08466	2.23184	2.77878e-05	0.0164709	LBD4_ARATH
c98839_g2_i5	-1.01567	2.02131	2.82702e-05	0.0167123	C3H62_ORYSJ
c46603_g1_i1	3.48467	-0.0264796	2.93589e-05	0.0173099	YLS3_ARATH
c98856_g1_i3	1.6485	3.55881	3.03223e-05	0.0178305	PAP14_ARATH
c90689_g6_i1	2.10267	0.207259	3.09202e-05	0.0181342	H32_TOBAC
c92094_g3_i1	0.683805	4.54295	3.13877e-05	0.0183523	GLK1_ARATH
c96321_g1_i3	-1.50936	1.38051	3.14572e-05	0.0183523	.
c78529_g1_i3	3.6779	-0.558347	3.17481e-05	0.0184617	PROT2_ARATH
c89963_g3_i1	0.898142	4.66105	3.18109e-05	0.0184617	.
c87209_g3_i1	0.858008	4.0711	3.19572e-05	0.0184983	G3PB_PEA
c96685_g4_i4	1.2425	1.4882	3.21756e-05	0.0185763	BAT1_ORYSJ
c78768_g4_i1	-2.19139	0.779413	3.23457e-05	0.0186262	.
c92307_g2_i1	1.74285	4.13646	3.34996e-05	0.0192327	SSL13_ARATH
c93799_g2_i1	0.974671	3.13888	3.36565e-05	0.0192327	RBK1_ARATH
c127077_g1_i1	2.69133	-0.248626	3.36586e-05	0.0192327	.
c97031_g2_i1	0.994144	2.95443	3.5254e-05	0.0200927	GLUA_DICDI
c91440_g2_i10	-1.0665	5.34311	3.56464e-05	0.0202644	YTAP_BACSU
c97938_g1_i2	0.970022	3.96725	3.60724e-05	0.0204543	RBOHA_SOLTU
c14255_g1_i1	-5.1071	-0.453905	3.63571e-05	0.0205632	.
c88346_g2_i1	0.791556	3.88456	3.67198e-05	0.0207157	.
c89342_g1_i2	1.29369	1.2711	3.80814e-05	0.0214294	PCS1L_ARATH
c57887_g1_i1	-4.76203	-0.633819	3.8654e-05	0.0216053	COX41_BOVIN
c96838_g1_i1	2.22699	1.98646	3.86836e-05	0.0216053	BGAL6_ARATH
c73978_g1_i1	1.60525	1.48273	3.86855e-05	0.0216053	NUDT1_ARATH
c79481_g1_i1	0.871809	4.39034	3.89062e-05	0.0216741	STP7_ARATH
c102647_g1_i1	-5.3016	-0.344504	3.98381e-05	0.0221377	TMOD4_BOVIN
c87286_g5_i1	-1.01116	2.19443	4.08497e-05	0.0226433	.
c93238_g1_i2	-1.6079	0.856451	4.12977e-05	0.0228346	.
c81269_g1_i1	1.65585	1.87476	4.15323e-05	0.0228965	CML24_ARATH
c99682_g5_i4	1.81843	0.637952	4.16157e-05	0.0228965	.
c70423_g2_i1	4.57104	-0.0773867	4.19392e-05	0.0229629	.
c85162_g3_i3	3.79101	0.456064	4.19428e-05	0.0229629	ASPG1_ARATH
c63716_g1_i1	2.84239	0.305526	4.30568e-05	0.0234616	.
c93583_g7_i3	3.59575	-0.596801	4.30649e-05	0.0234616	.
c93903_g5_i1	-2.03268	-0.00157006	4.3439e-05	0.0236075	.
c96305_g1_i1	-0.929933	3.07028	4.38462e-05	0.0237707	RNHX1_ARATH
c82929_g1_i1	-0.76715	3.65336	4.40549e-05	0.0238258	APT5_ARATH
c83166_g2_i1	2.79488	1.40807	4.42599e-05	0.0238785	.
c95445_g2_i1	1.70361	1.43545	4.53744e-05	0.0244206	BZP43_ARATH
c44082_g1_i1	-5.11195	-0.452803	4.74775e-05	0.0254898	PGM1_BOVIN
c73956_g1_i1	1.03686	4.65432	4.75904e-05	0.0254898	.
c36289_g1_i1	-5.00001	-0.511595	4.78586e-05	0.0255718	PGM1_BOVIN
c87049_g2_i1	2.60328	1.18174	4.80522e-05	0.0256137	.
c98109_g4_i2	1.19414	1.82653	5.01151e-05	0.0266494	PROD2_ARATH
c53551_g1_i1	-2.8546	-0.33801	5.08026e-05	0.0269052	.
c93415_g1_i2	1.45063	1.63681	5.08384e-05	0.0269052	Y2124_NOSS1
c85995_g1_i1	1.21703	1.76265	5.22716e-05	0.027598	.
c82885_g1_i1	0.6427	6.75522	5.29994e-05	0.027916	HGD_ARATH
c81917_g1_i2	1.18374	2.3556	5.38727e-05	0.0283089	.
c59454_g1_i2	1.71715	1.38544	5.60615e-05	0.0293896	E70A1_ARATH
c81582_g1_i1	0.992045	2.17482	5.64399e-05	0.0295183	.
c82341_g1_i1	1.66473	0.819481	5.67032e-05	0.0295864	.
c95487_g5_i1	1.1823	4.58104	5.69613e-05	0.0296515	PLY5_ARATH
c88715_g4_i3	1.7546	0.771835	5.77185e-05	0.0299755	.
c89328_g6_i1	1.8438	0.382145	5.94045e-05	0.0307649	.
c89390_g2_i3	2.19851	-0.0675046	5.96133e-05	0.0307649	CCH_ARATH
c96838_g1_i8	2.0092	1.38792	5.96539e-05	0.0307649	BGAL6_ARATH
c97976_g4_i6	0.959086	2.1232	6.05516e-05	0.0310849	PPP7L_ARATH
c80104_g1_i1	1.83402	1.1832	6.05539e-05	0.0310849	GDL28_ARATH
c68203_g1_i2	3.15404	-0.469945	6.08144e-05	0.0311466	.
c86804_g1_i1	2.8559	0.0126078	6.19668e-05	0.0316639	.
c91881_g1_i1	1.66691	3.0881	6.44609e-05	0.0328628	HIUH_SOYBN
c6867_g1_i1	-4.35488	-0.147748	6.48176e-05	0.0329114	PFKAM_HORSE
c71032_g1_i1	4.60782	-0.724312	6.48523e-05	0.0329114	.
c91440_g2_i1	-0.79505	4.03081	6.54087e-05	0.033086	YTAP_BACSU
c85073_g2_i1	1.73909	2.54029	6.54941e-05	0.033086	BH091_ARATH
c89328_g6_i2	1.83185	0.704629	6.66366e-05	0.0335517	.
c92396_g1_i3	0.994997	3.94635	6.67179e-05	0.0335517	TP1A_MALDO
c81544_g3_i11	1.94476	0.291455	6.72633e-05	0.0337496	.
c45451_g1_i1	6.75862	0.665787	6.79055e-05	0.0339951	.
c99671_g3_i3	-1.11758	1.60898	6.82337e-05	0.0340629	.
c87209_g3_i2	0.773737	4.89883	6.83474e-05	0.0340629	G3PB_PEA
c86207_g1_i1	1.50714	0.995273	6.85042e-05	0.0340647	NC100_ARATH
c33237_g1_i1	-5.05674	-0.48176	6.90324e-05	0.0342507	NEBU_HUMAN
c85701_g2_i1	-2.9504	-0.537303	7.19576e-05	0.0356022	.
c85956_g1_i1	1.48264	1.59103	7.20768e-05	0.0356022	.
c78362_g1_i2	2.02537	0.161099	7.24368e-05	0.0357007	.
c97691_g3_i7	-0.698444	4.32235	7.28396e-05	0.0358198	SSL5_ARATH
c98559_g1_i1	1.22147	1.37174	7.30354e-05	0.0358368	MATE1_ARATH
c92171_g1_i1	1.0025	2.86757	7.34065e-05	0.0359396	TT12_ARATH
c98207_g4_i1	-0.708499	4.23506	7.40392e-05	0.0361697	DOF53_ARATH
c87118_g3_i3	-1.09032	1.84277	7.45613e-05	0.036292	R13L3_ARATH
c90361_g2_i1	-0.820881	3.02353	7.46161e-05	0.036292	.
c90152_g5_i1	0.943539	2.94037	7.54222e-05	0.0365795	SOT15_ARATH
c80508_g1_i1	1.60648	4.99582	7.55363e-05	0.0365795	RG1_RAUSE
c86840_g1_i2	-0.976792	2.71605	7.57011e-05	0.0365796	PPA1_SOLLC
c93443_g1_i3	1.19906	1.52836	7.70947e-05	0.0371684	C81E8_MEDTR
c43629_g1_i1	-5.13147	-0.44885	7.74063e-05	0.0371684	.
c86677_g4_i2	-3.39105	-0.66393	7.74212e-05	0.0371684	.
c97437_g3_i3	1.42157	1.38439	7.79491e-05	0.0373411	C7A22_PANGI
c34978_g1_i1	5.20545	-0.437835	7.82552e-05	0.0374072	.
c97921_g3_i1	-6.02342	0.0821055	7.96483e-05	0.0379914	.
c83169_g3_i3	-2.08317	0.329341	8.04845e-05	0.038308	.
c92565_g3_i1	0.956859	2.50627	8.08729e-05	0.0384106	.
c72423_g1_i1	1.43283	3.03644	8.21447e-05	0.0389315	.
c62971_g1_i1	2.06994	-0.0166301	8.30508e-05	0.0392082	.
c17816_g1_i1	-5.00808	-0.509776	8.31748e-05	0.0392082	.
c89856_g5_i1	-0.663814	5.23159	8.32577e-05	0.0392082	AMI1_ARATH
c81535_g2_i1	-6.43748	0.373108	8.36913e-05	0.0393291	.
c92751_g1_i1	-6.97246	0.784961	8.63002e-05	0.0404695	.
c94548_g2_i2	2.33891	0.894962	8.75261e-05	0.0408995	OMA1_YEAST
c53648_g1_i1	1.4528	1.95175	8.75851e-05	0.0408995	.
c98479_g3_i1	1.13555	1.60561	8.82027e-05	0.0411015	.
c75407_g1_i1	-1.72375	1.95537	8.89116e-05	0.0413452	FD_ARATH
c90134_g2_i10	1.58031	0.768508	8.95148e-05	0.0415388	.
c81764_g1_i1	1.64438	0.593485	8.97121e-05	0.0415436	.
c78834_g1_i1	2.54844	-0.152525	9.01999e-05	0.0416827	.
c89371_g6_i3	-1.89848	0.293241	9.06602e-05	0.0418085	.
c57606_g1_i1	-4.76822	-0.63226	9.09372e-05	0.0418494	.
c96790_g5_i1	-0.631042	4.49997	9.11902e-05	0.0418791	.
c99229_g1_i1	-0.940133	4.92033	9.15329e-05	0.0419498	.
c68765_g2_i3	-4.93356	-0.542917	9.1748e-05	0.0419619	.
c92396_g1_i6	1.03025	2.60622	9.25791e-05	0.0422551	.
c68724_g1_i3	-1.7304	0.436257	9.28745e-05	0.042303	.
c78730_g1_i2	-1.53162	2.14338	9.45537e-05	0.0428259	.
c90613_g2_i3	1.22602	2.00794	9.46049e-05	0.0428259	DIR5_ARATH
c84512_g1_i1	1.5156	6.39506	9.46568e-05	0.0428259	BABL_ARATH
c97959_g1_i3	0.970203	3.38806	9.47933e-05	0.0428259	.
c86207_g1_i3	1.33396	1.03563	9.66831e-05	0.0435911	NC100_ARATH
c86485_g1_i1	1.35939	1.04812	9.74025e-05	0.0438266	LHTL8_ARATH
c94624_g9_i1	1.21244	1.65187	9.76485e-05	0.0438485	YI31B_YEAST
c46507_g1_i1	2.48592	0.0898371	9.90228e-05	0.044376	.
c86331_g1_i1	1.17437	1.94487	0.00010013	0.0447819	.
c98856_g1_i5	1.45349	3.77497	0.000101446	0.0452795	PAP14_ARATH
c89390_g2_i1	2.01599	0.328379	0.000103665	0.0461772	HIP26_ARATH
c82208_g1_i1	1.19342	2.00342	0.000104102	0.0462523	ZAT5_ARATH
c72837_g1_i1	-2.86082	0.227813	0.00010425	0.0462523	.
c87049_g2_i2	2.33231	0.979552	0.000104801	0.0464042	.
c82430_g1_i3	0.830082	2.61556	0.00010529	0.0465281	CAHC_SPIOL
c90169_g2_i5	-0.823051	2.64682	0.000105924	0.0467152	.
c87109_g1_i1	1.52801	2.1318	0.00010704	0.0471139	CSLB3_ARATH
c91339_g2_i1	0.694003	8.10839	0.000110621	0.048594	NLTP2_GOSHI
c91881_g1_i2	1.17583	2.13519	0.000110894	0.0486175	HIUH_SOYBN
c93305_g1_i1	-2.41296	0.207683	0.000111464	0.0487712	.
c88846_g2_i1	0.741661	6.31458	0.000114156	0.0497695	PCS1L_ARATH
c94849_g2_i1	0.993435	6.19599	0.000114439	0.0497695	HPPD_ARATH
c80010_g1_i2	4.73244	-0.662354	0.000114524	0.0497695	.
c97924_g1_i2	-1.61724	1.17487	0.000114742	0.0497695	.
c96344_g1_i2	0.904869	2.24631	0.000114865	0.0497695	FAAH_ARATH
c6489_g1_i1	5.09622	-0.496586	0.000115388	0.049899	.
c82412_g1_i1	1.75628	0.53597	0.000116113	0.0501149	.
c96204_g4_i1	0.766344	4.73297	0.000116359	0.050124	KATAM_ORYSJ
c96592_g4_i3	1.2744	1.64394	0.00011792	0.0506982	BXL1_ARATH
c90169_g2_i2	-0.971447	3.51425	0.000118376	0.050796	.
c90012_g3_i1	0.572961	6.86698	0.00011995	0.0513722	PGIP_PYRCO
c97567_g2_i1	1.20116	1.15635	0.000120312	0.0514281	.
c82490_g1_i1	1.28008	3.74506	0.00012071	0.0514367	.
c79992_g2_i1	0.994566	3.26295	0.000120795	0.0514367	.
c91139_g2_i1	-2.22758	0.678403	0.000121439	0.0516119	.
c74811_g1_i2	4.31675	-0.837941	0.000123268	0.0522412	.
c91904_g1_i1	0.973996	6.99326	0.00012339	0.0522412	NOTUM_MOUSE
c79934_g1_i1	1.18958	2.42321	0.000123694	0.0522704	DNJ11_ARATH
c91268_g1_i1	-1.06719	1.81209	0.000130096	0.0548715	UGDH5_ORYSJ
