# Supplementary material for: An invaluable transgenic blueberry for studying chilling-induced flowering in woody plants
Source: BMC Plant Biol. 2018 Nov 1;18:265. doi: 10.1186/s12870-018-1494-z (PMC6211425; doi:10.1186/s12870-018-1494-z)
Supplement: Supplementary file 3 — Table S2. Differentially expressed (DE) genes in leaves of Mu-Legacy (compared to nontransgenic ‘Legacy’). LogCPM: log2(counts per million). FDR: False discovery rate. (XLSX 31 kb) [file 12870_2018_1494_MOESM3_ESM.xlsx]

## Sheet: Sheet1
Table S2 Differentially expressed (DE) genes in leaves of Mu-Legacy (compared to 'Legacy'). LogCPM: log2(counts per million). FDR: False discovery rate
Transcript_ID	Log2Fold change (Mu-Legacy/Legacy)	LogCPM	PValue	FDR	Annotation
c66039_g1_i1	9.32976	6.62594	3.50039e-59	7.04226e-54	KKA2_KLEPN
c92529_g4_i6	12.9034	5.12011	2.09422e-52	1.72077e-47	BGLR_ECOLI
c92529_g4_i7	12.9678	5.11126	2.56595e-52	1.72077e-47	.
c92529_g4_i4	9.1794	5.03373	8.77306e-46	4.41252e-41	.
c92529_g4_i3	9.20594	5.06626	1.14632e-35	4.61243e-31	BGLR_ECOLI
c88421_g5_i1	9.01638	3.49571	6.77159e-33	2.27057e-28	.
c92529_g4_i2	6.06267	5.16068	3.72552e-32	1.07074e-27	ARR2_ARATH
c85583_g3_i1	9.69795	4.12745	7.0052e-31	1.76168e-26	.
c92529_g4_i5	4.44099	5.29598	1.65212e-27	3.69314e-23	BGLR_ECOLI
c70752_g1_i1	5.58205	2.19145	4.47395e-14	8.82536e-10	.
c96767_g2_i10	4.21626	2.17078	4.82536e-14	8.82536e-10	.
c96767_g2_i12	4.32007	2.26418	1.11231e-13	1.86483e-09	.
c92529_g4_i1	2.69933	5.76815	2.73245e-13	4.22868e-09	BGLR_ECOLI
c96767_g2_i1	3.72763	2.37684	8.7679e-12	1.25998e-07	.
c91096_g3_i1	-2.60648	3.61126	2.04053e-11	2.73683e-07	.
c85583_g2_i2	8.45443	0.623496	2.28837e-11	2.87741e-07	.
c96767_g2_i7	3.12367	2.21388	2.43244e-11	2.87865e-07	.
c64038_g2_i1	-5.29044	1.27122	5.57125e-11	6.22695e-07	.
c91096_g9_i1	-3.09739	1.55344	1.88538e-10	1.99637e-06	.
c78562_g1_i1	9.24656	4.2522	3.70021e-09	3.72213e-05	.
c96767_g2_i9	2.89109	2.09916	4.76031e-09	4.56049e-05	.
c97546_g3_i1	-5.13556	4.94675	1.01876e-08	9.31629e-05	.
c32575_g1_i1	5.31304	2.56476	1.10942e-08	9.39939e-05	DRE1E_ARATH
c96767_g2_i4	5.36395	0.0172855	1.15528e-08	9.39939e-05	.
c87372_g1_i3	8.08418	3.12729	1.19336e-08	9.39939e-05	ORG3_ARATH
c98856_g1_i6	5.1096	4.58938	1.21472e-08	9.39939e-05	PAP14_ARATH
c93790_g7_i2	-2.93724	5.80231	1.50525e-08	0.000112161	.
c87372_g1_i2	7.21927	3.18889	2.75891e-08	0.000196328	ORG2_ARATH
c87372_g1_i1	7.88297	2.93198	2.82999e-08	0.000196328	ORG3_ARATH
c98856_g1_i1	4.4777	5.44165	5.54569e-08	0.000371903	PAP14_ARATH
c93790_g7_i1	-2.66889	5.08952	6.3926e-08	0.000414869	.
c98856_g1_i2	4.65784	5.4777	7.24745e-08	0.000455649	PAP14_ARATH
c80983_g1_i3	8.03875	3.08375	8.47896e-08	0.000516921	FB336_ARATH
c70752_g2_i1	7.74655	-0.06803	9.43435e-08	0.00055825	.
c87372_g1_i5	8.21049	2.42543	1.07214e-07	0.000614099	ORG2_ARATH
c85404_g2_i1	4.50864	2.71224	1.12477e-07	0.000614099	.
c87372_g1_i7	7.1487	3.1164	1.12939e-07	0.000614099	BH100_ARATH
c98856_g1_i3	4.73505	5.29889	1.24344e-07	0.000654797	PAP14_ARATH
c96896_g2_i1	-2.73974	3.37675	1.26933e-07	0.000654797	.
c44463_g1_i2	-2.41806	1.54284	1.57208e-07	0.000757897	.
c98856_g1_i5	4.51298	5.45167	1.57621e-07	0.000757897	PAP14_ARATH
c87372_g1_i4	6.70241	3.23463	1.58221e-07	0.000757897	ORG2_ARATH
c98856_g1_i4	4.61569	5.60758	2.05773e-07	0.000962755	PAP14_ARATH
c80983_g1_i1	7.10913	2.1876	2.11732e-07	0.000968121	FB336_ARATH
c70812_g1_i4	-2.33685	2.08548	2.31552e-07	0.00103522	.
c46463_g2_i1	-3.15419	10.0248	2.65074e-07	0.00115932	ATPB_AGAAF
c96767_g2_i2	2.64513	2.44996	2.77562e-07	0.00118811	.
c65695_g1_i1	-6.3305	4.18106	3.40893e-07	0.0014288	.
c80983_g1_i2	6.71718	2.70831	4.49269e-07	0.00180792	FB336_ARATH
c54830_g1_i1	6.08367	1.23174	4.49318e-07	0.00180792	.
c87372_g1_i6	6.45631	3.20612	5.01389e-07	0.00197788	ORG2_ARATH
c85973_g2_i1	-3.0485	0.631281	5.8269e-07	0.00223415	.
c97137_g7_i1	9.18975	1.0884	5.88562e-07	0.00223415	.
c85973_g2_i2	-2.74149	1.15451	6.09153e-07	0.00226949	.
c72780_g1_i1	-5.75545	4.04177	6.47604e-07	0.00236048	.
c77169_g1_i1	-7.95485	2.33434	6.57042e-07	0.00236048	.
c85912_g4_i1	-2.19381	3.00662	6.90931e-07	0.00243868	.
c78202_g2_i1	-2.2715	1.77409	8.02074e-07	0.00278216	.
c86721_g2_i2	-2.5374	3.11494	8.29318e-07	0.00279961	.
c139587_g1_i1	7.28964	-0.438743	8.34935e-07	0.00279961	.
c78562_g3_i1	6.92166	2.01216	8.81523e-07	0.00289251	.
c70295_g1_i1	-6.79951	2.56142	8.91396e-07	0.00289251	.
c69600_g1_i1	-3.73646	2.45227	1.00305e-06	0.00320317	.
c92655_g1_i1	-4.45194	0.801557	1.07835e-06	0.0033898	.
c70686_g1_i1	6.96374	6.75944	1.11497e-06	0.003451	.
c72151_g1_i1	-10.5276	2.58796	1.17158e-06	0.00357129	KCRM_PIG
c86227_g2_i1	3.52036	4.54359	1.28355e-06	0.00385419	PTR9_ARATH
c133613_g1_i1	-2.37008	8.06861	1.33863e-06	0.00396046	.
c78562_g5_i1	7.08525	5.17775	1.39464e-06	0.00405149	.
c41067_g1_i1	-6.74802	2.50952	1.40967e-06	0.00405149	.
c78013_g1_i1	6.83251	8.28418	1.77405e-06	0.00502693	.
c100084_g1_i1	3.64302	4.1145	1.80524e-06	0.00504426	POL3_DROME
c55484_g1_i1	-2.74667	7.02922	1.8817e-06	0.00507605	.
c76484_g1_i2	4.2685	0.273925	1.89186e-06	0.00507605	.
c99927_g1_i2	-8.12137	2.48491	1.89231e-06	0.00507605	.
c86851_g1_i4	5.86166	1.01111	1.97047e-06	0.00515496	.
c72583_g1_i1	-3.17254	7.55756	1.97297e-06	0.00515496	.
c99927_g1_i1	-7.29126	3.01255	2.12225e-06	0.00540835	.
c35381_g1_i1	-2.20179	9.15369	2.13752e-06	0.00540835	.
c90978_g3_i2	-2.14325	2.07484	2.1506e-06	0.00540835	.
c86851_g1_i6	4.5493	1.92083	2.28418e-06	0.00567337	BH047_ARATH
c63849_g2_i1	-2.83	4.25795	2.35812e-06	0.00578559	.
c88746_g1_i2	4.80298	3.52376	2.42242e-06	0.00587173	YPQ3_YEAST
c86227_g2_i4	3.48412	4.30447	2.62018e-06	0.0062391	PTR9_ARATH
c95706_g4_i1	-2.06781	2.008	2.65264e-06	0.0062391	.
c91096_g4_i1	-2.70856	0.586061	2.66701e-06	0.0062391	.
c86959_g1_i1	4.74746	1.60961	2.84315e-06	0.0065747	.
c82557_g1_i1	-6.2525	2.03459	2.89949e-06	0.0066288	NU6M_HORSE
c96767_g2_i6	2.29416	1.97181	2.99968e-06	0.0067808	.
c64740_g1_i1	-8.71863	0.839222	3.13311e-06	0.00693268	LDHA_PIG
c73862_g2_i1	-2.68019	3.512	3.13579e-06	0.00693268	.
c72155_g1_i2	-2.02155	4.58012	3.37421e-06	0.00737871	.
c85223_g1_i2	5.52203	0.715848	3.64495e-06	0.00788504	.
c86803_g1_i3	-1.95624	8.15099	3.83715e-06	0.00821253	PSAA_COFAR
c70812_g1_i2	-2.04631	2.71152	4.84344e-06	0.0101764	.
c78202_g2_i2	-2.17616	2.61999	4.8559e-06	0.0101764	.
c79789_g1_i1	-2.22776	4.68352	5.01197e-06	0.0103952	TCP8_ARATH
c46791_g1_i1	-7.7997	2.16332	5.217e-06	0.01071	G3P_FELCA
c82848_g2_i2	-2.86961	-0.334704	6.39944e-06	0.0130048	EXOL2_ARATH
c86851_g1_i3	4.75263	0.880859	6.6923e-06	0.0134035	BH047_ARATH
c67290_g1_i1	-2.92035	0.962654	6.72887e-06	0.0134035	.
c79069_g1_i1	-1.54049	4.13864	7.28529e-06	0.0143695	TIF9_ARATH
c35591_g1_i2	-7.84273	2.19693	7.41824e-06	0.0144897	TNNC2_RABIT
c88746_g1_i3	5.00316	3.55372	7.59081e-06	0.0146435	.
c74717_g1_i1	-6.4534	2.19961	7.64256e-06	0.0146435	AT2A1_BOVIN
c95056_g3_i2	-4.49759	3.19376	7.78664e-06	0.0147788	ACMAT_VITLA
c98279_g1_i1	-2.53395	5.02572	8.26852e-06	0.0155468	RFA1A_ARATH
c89431_g4_i1	-1.72856	8.31661	8.52258e-06	0.0158761	.
c49456_g1_i1	-9.12218	1.22232	8.94311e-06	0.0163574	.
c74716_g1_i1	-1.73909	4.8382	8.94356e-06	0.0163574	GPAT8_ARATH
c117113_g1_i1	-9.42857	1.5079	9.14436e-06	0.016574	MLRS_RABIT
c88158_g4_i2	-3.57305	0.702473	9.934e-06	0.0178444	.
c98501_g6_i1	-2.23965	2.0214	1.05282e-05	0.0186022	PLY59_SOLLC
c98439_g3_i1	-2.50903	1.99313	1.05958e-05	0.0186022	.
c86227_g2_i3	3.35589	3.85518	1.06333e-05	0.0186022	PTR11_ARATH
c63801_g4_i1	-2.39148	4.99332	1.10686e-05	0.0191969	.
c63801_g2_i1	-2.35487	5.74147	1.12508e-05	0.0193462	.
c98856_g1_i7	3.08034	3.70692	1.13649e-05	0.0193767	PAP14_ARATH
c77435_g1_i1	-2.14996	0.809484	1.18187e-05	0.0199811	TIF5A_ARATH
c67275_g1_i1	-2.23608	0.751726	1.20464e-05	0.0201963	.
c86264_g5_i6	-2.11933	5.31767	1.25137e-05	0.0208064	.
c97521_g7_i1	-1.87357	3.35517	1.26852e-05	0.0208572	M660_ARATH
c69050_g1_i1	-5.81952	1.10533	1.27516e-05	0.0208572	.
c74413_g1_i1	-6.35467	1.59919	1.37429e-05	0.0222973	PYGM_RABIT
c82952_g1_i1	-2.5754	4.32697	1.3933e-05	0.0224249	ERF2_NICSY
c62793_g1_i1	-8.63138	0.748045	1.41205e-05	0.0225464	ENOB_BOVIN
c79880_g1_i1	-6.30412	1.53255	1.42451e-05	0.0225662	TPM1_RAT
c89927_g2_i2	-1.7351	4.90566	1.45004e-05	0.0227912	.
c18577_g1_i1	-1.85628	8.73465	1.47539e-05	0.0230098	.
c93749_g5_i1	2.62448	2.13476	1.53986e-05	0.0234476	GRXS2_ARATH
c78562_g4_i1	8.17292	0.119634	1.55115e-05	0.0234476	.
c71476_g1_i1	-3.00497	2.0663	1.55377e-05	0.0234476	.
c92181_g3_i2	-2.21104	2.13606	1.5614e-05	0.0234476	CHS1_CASGL
c90342_g2_i2	-2.30385	5.26353	1.56174e-05	0.0234476	CB24_TOBAC
c77136_g2_i3	4.92552	0.184817	1.5932e-05	0.0237428	.
c87329_g3_i1	-6.51143	1.84532	1.66375e-05	0.0246119	.
c58218_g1_i2	-7.00903	2.21248	1.68583e-05	0.0247564	.
c57586_g1_i1	-3.4216	0.83179	1.71064e-05	0.0249388	.
c96763_g3_i2	3.31648	5.54871	1.76699e-05	0.0254228	DRE2_VITVI
c96620_g1_i1	-1.92881	3.80794	1.76911e-05	0.0254228	.
c142707_g1_i1	6.87767	-0.8938	1.8045e-05	0.0257474	.
c87826_g2_i2	-2.17017	1.11516	1.87303e-05	0.026537	TI10A_ARATH
c64973_g1_i1	-8.67566	0.777762	1.89086e-05	0.0266023	MYL1_BOVIN
c51591_g1_i2	-2.28283	2.24768	2.00461e-05	0.0280068	.
c93646_g3_i1	-1.62271	5.69081	2.01944e-05	0.0280194	.
c87776_g1_i1	-1.97972	7.39756	2.09975e-05	0.0289341	STAD_OLEEU
c58218_g1_i1	-6.60489	1.82249	2.12137e-05	0.0290332	ALDOA_HUMAN
c86227_g2_i5	3.23741	4.2963	2.16281e-05	0.0294003	PTR11_ARATH
c83823_g1_i2	-2.29355	3.96042	2.18052e-05	0.0294422	.
c72076_g2_i1	-1.95828	1.35991	2.21622e-05	0.029517	PER2_ARAHY
c79676_g1_i1	-1.85769	3.5258	2.21801e-05	0.029517	.
c79742_g1_i1	-1.85612	6.75859	2.23008e-05	0.029517	TATA_PEA
c75677_g1_i1	-2.39265	1.7039	2.24887e-05	0.0295712	.
c69785_g2_i1	-2.20058	2.83708	2.27097e-05	0.0296634	.
c68372_g1_i2	-3.82319	1.82627	2.29526e-05	0.0296634	.
c78722_g1_i1	-2.07631	9.36864	2.30012e-05	0.0296634	DIRL1_ARATH
c88746_g1_i1	4.55075	3.7832	2.34357e-05	0.0300313	YPQ3_YEAST
c83799_g1_i1	-1.87864	3.69843	2.43279e-05	0.0309773	.
c86227_g2_i2	3.42075	3.38461	2.49194e-05	0.0315309	PTR9_ARATH
c71415_g1_i1	-2.3269	5.66933	2.52825e-05	0.0317904	GRP2_NICSY
c96620_g1_i2	-1.68924	4.97322	2.54602e-05	0.031815	.
c77328_g1_i1	-1.76194	8.92516	2.62369e-05	0.0325694	.
c87776_g1_i2	-2.11576	7.66993	2.64127e-05	0.0325694	PSBC_LACSA
c53895_g1_i1	8.00846	-0.0355837	2.66068e-05	0.0325694	.
c73656_g1_i1	-1.7137	4.20298	2.67115e-05	0.0325694	.
c86851_g1_i2	5.38355	0.589027	2.71806e-05	0.032661	BH047_ARATH
c86692_g3_i1	-1.73069	2.93292	2.7262e-05	0.032661	.
c82867_g6_i1	-1.41874	11.4059	2.72736e-05	0.032661	.
c79742_g1_i2	-1.84141	7.60769	2.75311e-05	0.0327742	TATA_PEA
c79789_g1_i2	-2.02551	4.86061	2.79261e-05	0.0329727	TCP8_ARATH
c63801_g3_i1	-2.16307	6.31218	2.80256e-05	0.0329727	.
c98501_g6_i2	-2.1234	1.85299	2.84432e-05	0.0332694	PLY59_SOLLC
c73862_g2_i2	-2.48271	2.79652	2.88306e-05	0.0334307	.
c93646_g2_i2	-1.93029	3.59977	2.8931e-05	0.0334307	PR5_ARATH
c96485_g4_i3	-1.92692	3.86013	2.91032e-05	0.0334307	NU5M_OENBE
c70158_g1_i1	-2.09668	2.06794	2.92457e-05	0.0334307	TBB3_WHEAT
c141440_g1_i1	-1.80041	6.17733	3.12104e-05	0.0354749	.
c98856_g7_i1	4.58344	1.0106	3.14975e-05	0.0356001	.
c95898_g1_i4	-3.00881	1.55206	3.24196e-05	0.0364376	.
c63849_g1_i1	-1.91832	15.6281	3.27624e-05	0.0366183	.
c88969_g2_i2	-1.69695	4.72842	3.32863e-05	0.0369983	GATA9_ARATH
c72086_g1_i1	-1.86599	11.02	3.36089e-05	0.0371517	.
c72155_g1_i1	-1.65008	5.45577	3.46068e-05	0.0380457	.
c91406_g4_i1	4.00469	0.946175	3.51351e-05	0.0382253	.
c63801_g1_i1	-2.30036	3.58983	3.51502e-05	0.0382253	.
c82809_g1_i1	2.62701	6.73973	3.59185e-05	0.0386679	NRAM3_ARATH
c58774_g1_i1	-5.95234	1.70482	3.64848e-05	0.0386679	.
c82186_g4_i3	-2.58088	0.386719	3.66783e-05	0.0386679	RPOB_PLAOC
c92181_g3_i1	-2.56977	1.60894	3.68114e-05	0.0386679	CHSY_HYPAN
c96763_g3_i4	3.50552	5.36672	3.70322e-05	0.0386679	DRE2_VITVI
c90298_g3_i2	-1.99022	3.40634	3.70323e-05	0.0386679	.
c90464_g2_i1	-1.61658	5.86187	3.72035e-05	0.0386679	.
c44157_g1_i1	-6.33802	1.57584	3.75347e-05	0.0386679	MYG_HORSE
c108714_g1_i1	-1.58335	6.33103	3.75874e-05	0.0386679	.
c75590_g1_i1	-1.70625	5.10826	3.77286e-05	0.0386679	RR3_TOBAC
c90644_g3_i9	-2.21353	1.82452	3.78425e-05	0.0386679	KGLT_PETHY
c98501_g7_i1	-1.39797	9.79485	3.80519e-05	0.0386679	.
c49456_g2_i2	-5.98236	1.73588	3.80558e-05	0.0386679	ACTS_RAT
c86851_g1_i5	3.28203	2.24146	3.84151e-05	0.0388369	BH047_ARATH
c95117_g1_i1	-1.97623	4.06568	4.03178e-05	0.0405567	PM1_SOYBN
c84024_g4_i1	-1.6676	5.23366	4.07206e-05	0.0407581	.
c82418_g1_i1	-2.11784	4.02588	4.10513e-05	0.0408012	.
c80697_g2_i4	-1.97558	1.69567	4.11693e-05	0.0408012	.
c90598_g3_i2	-2.47161	5.22313	4.20208e-05	0.041441	.
c64973_g1_i2	-6.52538	0.926098	4.37038e-05	0.0428904	MYL1_RABIT
c89927_g2_i3	-1.38399	4.71799	4.40663e-05	0.0430363	.
c78056_g1_i1	-1.52841	8.01001	4.45969e-05	0.0433441	.
c73553_g1_i1	-1.54951	4.50118	4.52943e-05	0.0435258	.
c86885_g1_i2	-6.64225	-1.07626	4.53093e-05	0.0435258	C94B3_ARATH
c85865_g5_i1	-2.11551	4.14193	4.54329e-05	0.0435258	.
c92886_g4_i2	-1.69035	4.01584	4.57203e-05	0.0435935	ATPAM_PHAVU
c70607_g1_i1	-1.57714	6.71524	4.61374e-05	0.0437131	SHR_ARATH
c90598_g3_i3	-2.39184	5.92904	4.62802e-05	0.0437131	.
c95898_g1_i1	-2.46508	3.20013	4.69246e-05	0.0439752	.
c133416_g1_i1	-1.50448	7.97266	4.70871e-05	0.0439752	.
c63878_g2_i1	-2.12067	4.67727	4.76237e-05	0.0439752	.
c55223_g1_i1	-6.49872	0.89588	4.7628e-05	0.0439752	.
c82867_g8_i1	-1.81139	2.51595	4.78655e-05	0.0439752	.
c74679_g1_i1	-1.90035	3.30244	4.82646e-05	0.0439752	.
c85103_g1_i3	-1.62369	2.15471	4.83991e-05	0.0439752	TIF9_ARATH
c82957_g1_i1	-1.44909	4.86084	4.85584e-05	0.0439752	.
c92181_g1_i1	-1.38923	9.96837	4.88045e-05	0.0439752	CHS1_CASGL
c78992_g4_i1	-1.5816	6.87701	4.88964e-05	0.0439752	NFYC1_ARATH
c86803_g1_i1	-1.52507	7.75977	4.89621e-05	0.0439752	PSAB_NANDO
c90598_g3_i5	-2.25774	5.99983	4.98471e-05	0.0442031	.
c84037_g7_i2	-1.92557	3.70739	4.98997e-05	0.0442031	.
c83799_g4_i5	-1.85171	1.95785	5.00642e-05	0.0442031	.
c97859_g4_i1	3.58961	1.32793	5.00947e-05	0.0442031	.
c91050_g3_i1	-2.36716	2.26363	5.06068e-05	0.0444599	.
c81380_g1_i1	-1.85357	3.6314	5.15719e-05	0.0447919	VIT1_ARATH
c99920_g4_i1	-6.90619	1.38823	5.16051e-05	0.0447919	.
c81020_g3_i1	-2.32464	3.44136	5.16526e-05	0.0447919	.
c76819_g1_i1	-1.95116	2.00797	5.19909e-05	0.0447974	.
c90739_g1_i2	-2.87767	0.528999	5.21043e-05	0.0447974	.
c90298_g3_i1	-1.91914	3.44712	5.23883e-05	0.0448499	.
c101792_g1_i1	-4.85171	-0.192315	5.29884e-05	0.0451715	.
c80179_g2_i1	-1.78352	6.87269	5.52471e-05	0.0468982	AX15A_SOYBN
c83027_g1_i1	-1.62751	5.90962	5.55804e-05	0.0469829	TI231_ARATH
c85223_g1_i1	7.55113	-0.436689	5.61448e-05	0.0470492	.
c95109_g1_i1	-2.0123	3.99335	5.61611e-05	0.0470492	.
c125172_g1_i1	-1.92251	3.17714	5.63604e-05	0.0470492	.
c53863_g1_i1	-1.51966	6.09083	5.67998e-05	0.0472202	RL12_PRUAR
c92394_g4_i1	-2.30452	2.62404	5.81142e-05	0.048114	.
c98740_g1_i1	-1.69986	3.51516	5.88073e-05	0.0483113	.
c96220_g1_i2	-1.68673	4.9258	5.88328e-05	0.0483113	.
c92426_g5_i1	-1.87801	2.40559	5.95845e-05	0.0487297	LTRA_LACLM
c84832_g1_i2	-1.42751	7.00539	6.08827e-05	0.0495898	.
c70812_g1_i1	-1.90264	2.20186	6.2108e-05	0.0503838	.
c46463_g1_i1	-2.94125	5.34333	6.33038e-05	0.0509462	.
c85549_g5_i7	-1.80187	1.77968	6.33076e-05	0.0509462	.
c90342_g2_i1	-2.04682	5.26344	6.45501e-05	0.0517391	CB24_TOBAC
c94462_g2_i1	-1.84952	2.09504	6.54297e-05	0.052236	RM02_ARATH
c82347_g2_i2	-1.69503	3.59173	6.69356e-05	0.0526976	CYF_SOLTU
c87534_g1_i2	-8.52244	0.611291	6.70415e-05	0.0526976	TITIN_HUMAN
c85518_g3_i1	-3.12438	0.118495	6.70885e-05	0.0526976	RPOB_BUXMI
c86822_g1_i1	-2.31476	6.23483	6.71913e-05	0.0526976	LEC_PARPC
c80765_g1_i1	7.74655	-0.280503	6.73176e-05	0.0526976	.
c86851_g1_i7	5.12995	0.317835	6.87067e-05	0.0535766	.
c55223_g1_i3	-6.24972	0.664132	7.02511e-05	0.0545694	.
c75645_g1_i3	-8.81417	1.00572	7.06503e-05	0.0546684	.
