# Supplementary material for: An invaluable transgenic blueberry for studying chilling-induced flowering in woody plants
Source: BMC Plant Biol. 2018 Nov 1;18:265. doi: 10.1186/s12870-018-1494-z (PMC6211425; doi:10.1186/s12870-018-1494-z)
Supplement: Supplementary file 4 — Table S3. Differentially expressed (DE) genes in nonchilled flower buds of Mu-Legacy (compared to VcDDF1-Legacy). LogCPM: log2(counts per million). FDR: False discovery rate. (XLSX 243 kb) [file 12870_2018_1494_MOESM4_ESM.xlsx]

## Sheet: Sheet1
Table S3 Differentially expressed (DE) genes in nonchilled flower buds of Mu-Legacy (compared to VcDDF1-Legacy). LogCPM: log2(counts per million). FDR: False discovery rate
Transcript_ID	Log2Fold change (Mu-Legacy/VcDDF1-Legacy)	LogCPM	PValue	FDR	Annotation
c82502_g7_i2	-10.3259	5.01782	4.6178e-128	1.05234e-122	.
c65695_g1_i1	-8.64935	6.29331	3.50313e-114	3.99158e-109	.
c70295_g1_i1	-9.60908	4.94781	9.11469e-99	6.92373e-94	.
c58774_g1_i1	-9.51988	4.22007	2.43712e-96	1.38847e-91	.
c41067_g1_i1	-8.81454	4.60888	1.94794e-89	8.87822e-85	.
c73838_g2_i1	-6.96624	3.82694	1.42534e-88	5.4136e-84	YTX2_XENLA
c72780_g1_i1	-8.13321	6.37939	1.69846e-87	5.52939e-83	.
c99927_g1_i1	-8.39469	3.75724	1.22013e-86	3.47566e-82	.
c82502_g7_i1	-3.99915	6.07969	6.07328e-86	1.5378e-81	.
c77169_g1_i1	-11.0464	4.53556	5.2249e-79	1.19069e-74	.
c82557_g1_i1	-7.47665	4.3187	1.23988e-76	2.56866e-72	NU6M_HORSE
c35591_g1_i2	-9.78652	3.30349	8.03906e-74	1.52667e-69	TNNC2_RABIT
c72151_g1_i1	-6.53667	3.58542	1.15971e-70	2.03294e-66	KCRM_PIG
c99927_g1_i2	-7.55314	3.37549	6.79599e-70	1.10623e-65	.
c117113_g1_i1	-7.92154	2.6749	1.90607e-69	2.89579e-65	MLRS_RABIT
c82502_g2_i1	-10.693	4.18143	1.32503e-68	1.88724e-64	.
c71503_g1_i1	-4.50927	9.29346	1.5736e-68	2.10943e-64	.
c70752_g1_i1	4.56913	3.19688	1.26797e-66	1.60529e-62	.
c58218_g1_i2	-8.30917	3.0467	2.17505e-65	2.60877e-61	.
c82502_g1_i1	-4.11699	7.31172	1.81179e-64	2.06442e-60	.
c44157_g1_i1	-8.27758	3.00602	2.9496e-63	3.20084e-59	MYG_HORSE
c88421_g5_i1	8.46384	3.24457	1.93893e-60	2.00844e-56	.
c49456_g2_i2	-7.33164	2.73343	7.9786e-60	7.9053e-56	ACTS_RAT
c69050_g1_i1	-7.85728	3.66281	1.18427e-59	1.1245e-55	.
c57396_g1_i1	-7.60671	2.37654	3.25052e-59	2.96301e-55	.
c85583_g3_i1	7.00561	4.0926	1.37512e-58	1.20528e-54	.
c93097_g1_i2	-6.63918	2.81341	4.88032e-57	4.11912e-53	.
c51200_g1_i1	-9.18351	2.71389	4.01428e-55	3.26715e-51	.
c46791_g1_i1	-7.50909	2.90477	5.91176e-54	4.64557e-50	G3P_FELCA
c57550_g1_i1	-6.90291	2.73945	1.33707e-53	1.01567e-49	.
c59726_g1_i1	-6.21736	2.69699	3.85407e-52	2.8332e-48	.
c58218_g1_i1	-9.0229	2.57588	6.14301e-52	4.37473e-48	ALDOA_HUMAN
c74717_g1_i1	-7.88418	2.64608	7.39561e-50	5.10716e-46	AT2A1_BOVIN
c95628_g1_i3	-3.85083	5.4988	2.62924e-48	1.76226e-44	.
c62793_g1_i1	-7.12133	1.9289	7.41422e-47	4.82744e-43	ENOB_BOVIN
c63187_g1_i1	-8.04839	1.66793	3.55234e-45	2.2487e-41	TCTP_PIG
c96767_g2_i12	4.84718	2.56308	2.38251e-44	1.46742e-40	.
c55223_g1_i1	-8.04018	1.6607	2.97793e-44	1.78587e-40	.
c79730_g1_i1	-8.64111	2.22245	1.77762e-43	1.03871e-39	MYPC2_HUMAN
c87534_g1_i1	-7.97821	1.6056	2.6329e-42	1.50001e-38	TITIN_HUMAN
c95628_g1_i1	-3.70078	5.48827	5.30175e-42	2.94683e-38	.
c49456_g1_i1	-8.28353	1.88768	4.15982e-41	2.25707e-37	.
c96767_g2_i1	4.11798	2.57789	8.78158e-41	4.65397e-37	.
c79880_g1_i1	-6.99802	2.42554	2.76949e-40	1.43439e-36	TPM1_RAT
c48971_g1_i1	-5.80358	1.73718	5.22495e-40	2.646e-36	TNNI2_HUMAN
c86567_g13_i1	-2.46098	5.02889	1.1699e-39	5.79577e-36	.
c64973_g1_i2	-8.19544	1.81026	1.45754e-37	7.06713e-34	MYL1_RABIT
c87534_g1_i2	-8.24907	1.86202	2.18736e-37	1.03848e-33	TITIN_HUMAN
c74413_g1_i1	-7.39706	2.19352	8.57337e-37	3.98726e-33	PYGM_RABIT
c96767_g2_i7	3.97173	2.33352	1.97831e-35	9.01664e-32	.
c55223_g1_i2	-6.84155	1.68131	5.39798e-35	2.41202e-31	TNNT3_RABIT
c96767_g2_i2	3.58128	2.18505	3.86385e-34	1.69331e-30	.
c55223_g1_i3	-7.97825	1.61708	9.98984e-34	4.29539e-30	.
c89608_g2_i1	-3.2707	2.68305	2.45073e-33	1.03424e-29	SRSF2_PANTR
c89952_g5_i1	-3.10448	3.14818	2.93513e-33	1.21614e-29	.
c103919_g1_i1	-7.59485	1.26836	3.34444e-33	1.36099e-29	.
c83169_g2_i1	4.26779	2.08513	3.50817e-33	1.40257e-29	.
c99043_g1_i1	2.64422	6.06213	1.13267e-32	4.45038e-29	YI31B_YEAST
c64740_g1_i1	-7.86305	1.51441	9.23115e-32	3.56552e-28	LDHA_PIG
c65437_g1_i1	-7.4647	1.15692	1.15477e-31	4.38594e-28	KCRS_BOVIN
c96767_g2_i6	3.58153	2.23914	5.86792e-31	2.19217e-27	.
c49456_g2_i1	-6.59581	1.46008	6.52507e-31	2.39835e-27	.
c96767_g2_i10	4.3334	2.46302	1.79445e-29	6.491e-26	.
c70554_g1_i2	-7.42961	1.13265	1.34331e-28	4.78317e-25	KPYM_PONAB
c80808_g1_i1	-1.21075	6.55132	1.60986e-28	5.64411e-25	OS13_SOLCO
c64973_g1_i1	-5.95164	1.47819	2.83988e-28	9.80212e-25	MYL1_BOVIN
c64598_g1_i1	-7.1777	0.915645	2.88188e-28	9.80212e-25	RLA1_HUMAN
c94249_g10_i2	2.33036	6.08528	4.18846e-27	1.40367e-23	.
c35591_g1_i1	-8.04843	1.68673	2.74759e-26	9.07449e-23	TNNC2_RABIT
c64062_g1_i1	-7.08388	0.839672	8.24615e-26	2.68456e-22	ATPA_PANTR
c87002_g1_i1	-3.64226	2.45493	1.01358e-25	3.25326e-22	.
c69536_g1_i1	-7.27604	1.0025	1.15008e-25	3.6401e-22	DESM_PIG
c54436_g1_i1	-7.42935	1.13293	1.30461e-25	4.07264e-22	MYOZ1_BOVIN
c44451_g1_i1	-7.50748	1.17675	1.64545e-25	5.06725e-22	.
c70752_g2_i1	5.39509	1.06841	5.81289e-24	1.76624e-20	.
c133734_g1_i1	-7.12531	0.868357	6.59743e-24	1.97825e-20	ATPB_HUMAN
c76484_g1_i2	4.40657	1.16867	1.29363e-23	3.82859e-20	.
c96767_g2_i11	3.01672	1.86198	1.40492e-23	4.10465e-20	.
c36933_g1_i2	-5.45768	1.0572	1.06276e-22	3.0657e-19	RNHX1_ARATH
c76876_g1_i1	3.67459	2.26266	2.35483e-22	6.70793e-19	.
c82490_g1_i1	2.49309	3.43839	3.58638e-22	1.009e-18	.
c44998_g2_i1	-5.79602	0.784143	7.74644e-22	2.15282e-18	.
c73361_g1_i1	10.9568	6.35463	1.23778e-21	3.39847e-18	.
c70554_g1_i1	-6.89422	0.690473	1.97359e-21	5.35424e-18	.
c82490_g1_i2	2.62117	3.07516	2.37089e-21	6.3564e-18	.
c86567_g10_i3	-2.1028	2.54559	2.54711e-21	6.74947e-18	.
c91410_g2_i2	1.81004	3.97123	4.47446e-21	1.17204e-17	EXL3_ARATH
c74022_g1_i1	-6.84406	0.646047	5.10153e-21	1.32111e-17	TPM2_CHICK
c72749_g2_i1	-4.96629	1.02754	5.4405e-21	1.39306e-17	.
c35080_g1_i1	-7.03162	0.811839	6.75127e-21	1.70947e-17	TPIS_HUMAN
c71984_g1_i1	-7.03451	0.809422	1.07798e-20	2.69953e-17	GSTM1_BOVIN
c96896_g2_i1	-2.73631	4.60656	2.03747e-20	5.04687e-17	.
c97218_g2_i5	-5.68545	1.26845	2.17723e-20	5.33507e-17	.
c68063_g1_i1	12.2027	5.69031	2.25008e-20	5.45493e-17	.
c37341_g1_i1	-4.97739	1.0387	5.53581e-20	1.32794e-16	.
c83610_g1_i1	12.8015	6.28605	5.81356e-20	1.38004e-16	.
c96767_g2_i9	3.11999	1.95359	7.44162e-20	1.7483e-16	.
c68765_g2_i1	-5.9652	0.939035	8.22031e-20	1.91153e-16	.
c71375_g2_i1	2.53793	2.25742	9.77767e-20	2.25071e-16	.
c76499_g1_i1	-1.63886	6.59225	2.2939e-19	5.22749e-16	AB19A_PRUPE
c70234_g1_i1	-6.66773	0.510842	2.45224e-19	5.53301e-16	.
c68765_g2_i4	-6.95238	0.741345	5.08167e-19	1.13534e-15	.
c72036_g3_i1	-6.61073	0.467423	5.88059e-19	1.30108e-15	.
c53768_g1_i1	-6.87467	0.684237	8.13634e-19	1.78285e-15	NEBU_HUMAN
c86721_g2_i2	-2.21144	4.6109	9.55851e-19	2.07453e-15	.
c95487_g5_i1	1.99856	4.32173	1.1304e-18	2.43022e-15	PLY5_ARATH
c44114_g1_i1	-6.70538	0.543676	1.17272e-18	2.49763e-15	MYOTI_HUMAN
c92337_g1_i1	1.78228	3.49695	1.50182e-18	3.16894e-15	.
c90146_g1_i1	9.68641	3.22041	1.67313e-18	3.49802e-15	AMS_ARATH
c76452_g1_i1	8.74399	5.48387	2.05186e-18	4.25084e-15	.
c83169_g3_i2	3.27531	1.51602	2.77881e-18	5.70499e-15	.
c81632_g1_i1	9.77669	7.10787	3.02567e-18	6.15481e-15	.
c6936_g2_i1	-5.17772	1.16988	3.05192e-18	6.15481e-15	.
c89130_g5_i1	-1.56731	4.63217	3.92449e-18	7.84509e-15	.
c99351_g5_i1	2.87294	1.33629	1.28378e-17	2.54398e-14	.
c57054_g1_i1	-3.85659	1.00625	1.70037e-17	3.34046e-14	.
c85848_g1_i1	-1.38245	6.48802	1.83146e-17	3.56722e-14	.
c87483_g2_i1	-2.84896	3.02506	3.38918e-17	6.54535e-14	.
c99351_g8_i2	2.99972	1.65967	4.04365e-17	7.74366e-14	.
c98002_g4_i1	-5.36104	0.449254	4.302e-17	8.16975e-14	.
c89835_g10_i3	-4.23641	0.728031	6.2161e-17	1.17072e-13	.
c58245_g1_i1	-6.76683	0.608679	6.7514e-17	1.26111e-13	MYPC2_HUMAN
c62793_g1_i2	-6.41702	0.323101	1.19551e-16	2.21498e-13	ENOB_HUMAN
c83223_g1_i1	2.25301	3.20443	1.31808e-16	2.42236e-13	BCP_PEA
c62042_g2_i1	-2.18149	2.02133	1.47095e-16	2.68168e-13	.
c85848_g2_i2	-1.53613	5.49591	2.27935e-16	4.12249e-13	.
c96253_g3_i3	1.26189	3.81549	3.84886e-16	6.90634e-13	TGT2_ARATH
c89514_g2_i2	1.37862	5.10529	9.19093e-16	1.63632e-12	AATF_CHICK
c38548_g1_i1	-5.20076	0.332371	1.25436e-15	2.21591e-12	.
c85583_g2_i2	5.19623	0.385607	2.1823e-15	3.82553e-12	.
c70085_g1_i3	-6.55576	0.422785	2.533e-15	4.40639e-12	.
c80485_g2_i4	1.57444	6.36424	3.00061e-15	5.18031e-12	ALL5B_OLEEU
c71375_g1_i1	2.20055	2.54756	4.28236e-15	7.33754e-12	.
c57010_g1_i2	-6.49026	0.367862	4.46173e-15	7.58783e-12	.
c90066_g1_i2	-1.46461	4.797	5.1965e-15	8.77196e-12	C82A3_SOYBN
c85848_g2_i1	-1.26272	5.19227	5.50491e-15	9.22425e-12	.
c75100_g1_i1	-5.65291	0.65566	6.30201e-15	1.04828e-11	.
c133575_g1_i1	2.34522	7.1509	6.57618e-15	1.08596e-11	.
c57989_g1_i2	1.72354	2.60272	7.95837e-15	1.30476e-11	.
c53905_g1_i1	-2.35846	2.08314	1.02169e-14	1.66308e-11	.
c83137_g7_i1	-2.17338	1.59196	1.3849e-14	2.2383e-11	M810_ARATH
c83008_g1_i1	9.52207	3.06361	1.39489e-14	2.23857e-11	B3GT8_ARATH
c85201_g1_i1	2.61855	2.00932	1.58073e-14	2.51908e-11	.
c64065_g1_i1	-5.77003	0.740432	1.59895e-14	2.53042e-11	.
c82414_g1_i2	1.80999	2.4575	2.0681e-14	3.25029e-11	EPHX3_XENTR
c94249_g10_i4	1.50055	4.89789	2.26534e-14	3.5359e-11	.
c91962_g1_i1	2.23118	1.96	2.674e-14	4.14537e-11	TKPR1_ARATH
c85477_g1_i1	-2.01744	1.84117	2.69715e-14	4.15301e-11	.
c53768_g2_i1	-6.04591	0.0570488	2.72557e-14	4.16861e-11	NEBU_HUMAN
c82543_g5_i3	-2.78041	1.19929	3.95025e-14	6.00141e-11	.
c84052_g1_i1	2.61032	2.40591	4.13206e-14	6.23605e-11	C86B1_ARATH
c77204_g1_i1	7.91247	5.24645	4.60231e-14	6.90004e-11	NLTPE_ARATH
c18672_g1_i1	4.87712	1.73741	4.88539e-14	7.27658e-11	.
c118359_g1_i1	-6.15813	0.135804	7.28532e-14	1.07807e-10	.
c35498_g1_i2	-4.92994	0.140262	7.62922e-14	1.12168e-10	.
c87826_g5_i1	-3.28098	0.715118	1.03767e-13	1.51585e-10	.
c82948_g1_i1	-1.29731	4.09839	1.20071e-13	1.74285e-10	CADH1_ARATH
c92529_g4_i1	1.41844	5.53922	1.33042e-13	1.9189e-10	BGLR_ECOLI
c94932_g4_i1	1.94549	2.6134	2.07116e-13	2.96849e-10	.
c79346_g1_i1	7.40614	2.26354	2.31431e-13	3.29626e-10	.
c57010_g1_i1	-6.5779	0.431768	2.85809e-13	4.04548e-10	ADT1_RABIT
c70423_g1_i1	7.91991	1.57774	4.53408e-13	6.37813e-10	.
c77153_g1_i3	7.74471	1.43365	5.64779e-13	7.89606e-10	.
c96027_g3_i2	1.54376	4.5252	5.71986e-13	7.94806e-10	.
c89155_g4_i1	2.60735	7.14198	5.85646e-13	8.08855e-10	.
c81468_g3_i1	-0.925296	5.45179	5.97234e-13	8.19891e-10	.
c48192_g2_i1	-2.13265	1.53323	6.33226e-13	8.64095e-10	.
c89469_g2_i1	2.01394	2.40789	1.03329e-12	1.40163e-09	.
c10258_g2_i1	-5.05989	0.220079	1.38852e-12	1.87234e-09	.
c81680_g1_i1	-1.44871	5.99514	1.56503e-12	2.09794e-09	EXPB2_ARATH
c95600_g2_i6	1.88755	4.39292	1.82697e-12	2.43476e-09	TARS_KALDA
c93904_g1_i2	-2.76505	1.40463	2.365e-12	3.13344e-09	.
c93555_g1_i1	1.87943	2.07751	2.61671e-12	3.44691e-09	.
c95396_g2_i3	-3.73526	0.361988	2.86164e-12	3.74788e-09	.
c93124_g4_i1	4.86878	4.52311	3.18676e-12	4.14983e-09	C70B1_ARATH
c119745_g1_i1	-4.2221	0.117108	3.42676e-12	4.43701e-09	.
c45253_g1_i1	-5.85661	-0.064701	4.4109e-12	5.67902e-09	MPCP_HUMAN
c74691_g1_i1	1.91685	2.08007	4.63688e-12	5.93643e-09	IBH1_ORYSJ
c83504_g1_i1	4.73855	3.36186	4.80744e-12	6.1204e-09	THS4_VITVI
c10258_g1_i1	-4.78173	0.0408455	5.08885e-12	6.44268e-09	.
c95600_g2_i2	2.04418	4.20722	5.25186e-12	6.61233e-09	TARS_KALDA
c89835_g7_i2	3.83875	0.496196	6.25396e-12	7.83075e-09	.
c95600_g2_i5	1.95719	4.35378	6.76456e-12	8.4238e-09	TARS_KALDA
c96460_g1_i1	2.42101	2.63587	7.17039e-12	8.88064e-09	CBDAS_CANSA
c80279_g1_i1	-1.9956	1.43206	7.27809e-12	8.96531e-09	.
c73932_g1_i1	3.4611	2.02131	7.66368e-12	9.38953e-09	.
c95455_g4_i1	-1.63868	4.33913	8.25631e-12	1.00615e-08	.
c83169_g3_i5	4.03088	0.666395	8.33352e-12	1.01016e-08	.
c9353_g1_i1	-5.85563	-0.064514	8.64616e-12	1.04251e-08	QCR7_BOVIN
c68765_g2_i3	-6.08047	0.0934889	1.00996e-11	1.21135e-08	.
c83052_g1_i1	-1.90943	1.89865	1.02488e-11	1.22281e-08	.
c76484_g1_i3	3.22731	0.464865	1.31422e-11	1.55987e-08	.
c37739_g1_i1	3.5049	0.826243	1.32273e-11	1.56182e-08	BCP_PEA
c83999_g1_i1	1.55452	3.5421	1.38431e-11	1.62611e-08	TNG2_BOVIN
c88904_g2_i1	1.28129	4.03759	1.42183e-11	1.66162e-08	ML328_ARATH
c68765_g2_i2	-5.96056	0.0115033	1.4421e-11	1.67672e-08	.
c86193_g1_i2	-1.3644	3.20388	1.49664e-11	1.7313e-08	EF1A_MANES
c89762_g2_i1	-1.6533	3.27588	1.52042e-11	1.74992e-08	GRXS2_ARATH
c96027_g3_i4	0.810166	5.65845	1.59183e-11	1.8229e-08	DHQSD_ARATH
c93555_g1_i3	2.11623	1.82688	1.68034e-11	1.91464e-08	.
c37957_g1_i1	-5.68547	-0.169428	1.83192e-11	2.07696e-08	MDHM_MOUSE
c82392_g1_i1	-1.21799	6.89828	1.96032e-11	2.21154e-08	CHIC_SOLLC
c82321_g1_i1	4.59474	2.74467	2.03921e-11	2.2892e-08	FLA21_ARATH
c93124_g3_i1	6.11465	2.41196	2.10445e-11	2.35086e-08	.
c97490_g3_i1	1.14077	4.84942	2.35418e-11	2.61701e-08	GPDH1_ORYSJ
c76029_g1_i1	2.85107	1.03147	2.37201e-11	2.62403e-08	HHT1_ARATH
c72749_g1_i1	-5.75927	-0.12591	2.46278e-11	2.71128e-08	.
c82543_g2_i2	-2.11942	1.35755	2.49024e-11	2.72833e-08	Y1133_ARATH
c92529_g4_i4	1.30485	5.51206	3.37313e-11	3.67795e-08	.
c86406_g1_i1	1.76808	3.2938	3.96045e-11	4.29779e-08	.
c92173_g2_i3	-2.24662	1.17788	4.39262e-11	4.74418e-08	.
c93904_g1_i4	-2.722	1.81124	4.43285e-11	4.76505e-08	.
c92294_g1_i1	2.54829	2.55961	4.51146e-11	4.82677e-08	GDL31_ARATH
c98505_g1_i3	-1.57424	3.59454	4.57799e-11	4.87506e-08	QOR_PSEAE
c82867_g6_i1	-1.00875	11.1787	5.28752e-11	5.60445e-08	.
c83145_g3_i4	3.40464	1.44545	5.32617e-11	5.61928e-08	LIN1_NYCCO
c88904_g2_i2	1.57215	3.67386	5.81954e-11	6.11151e-08	ML328_ARATH
c86887_g2_i2	0.916215	7.48295	6.03346e-11	6.3071e-08	ASR2_SOLLC
c86887_g2_i1	0.795782	8.1301	6.08461e-11	6.33153e-08	ASR2_SOLLC
c45025_g1_i1	-1.62386	2.36514	6.59937e-11	6.83596e-08	ATPBM_MAIZE
c83008_g1_i3	8.90158	2.47285	6.74205e-11	6.95216e-08	B3GT8_ARATH
c55972_g1_i1	-5.60314	-0.223433	7.15634e-11	7.34612e-08	.
c44998_g3_i1	-5.69611	-0.165577	7.19992e-11	7.35049e-08	.
c77109_g3_i1	1.95857	1.35926	7.22512e-11	7.35049e-08	.
c74236_g1_i1	-5.21044	0.367247	8.40081e-11	8.5086e-08	.
c90111_g2_i1	1.13166	3.7513	1.00184e-10	1.00878e-07	.
c9511_g1_i1	2.87672	1.18024	1.00485e-10	1.00878e-07	.
c100137_g2_i2	2.68007	0.69579	1.01218e-10	1.01167e-07	.
c81953_g2_i3	2.28317	2.62042	1.01918e-10	1.01423e-07	.
c83078_g3_i3	2.96235	2.45495	1.04001e-10	1.02804e-07	C7A52_PANGI
c96767_g2_i4	3.27351	0.49585	1.04208e-10	1.02804e-07	.
c52100_g1_i2	-5.60272	-0.224114	1.05323e-10	1.03124e-07	YBOX3_MOUSE
c90146_g2_i1	6.07433	2.0628	1.05438e-10	1.03124e-07	AMS_ARATH
c86614_g3_i1	-2.71402	0.755242	1.22411e-10	1.19213e-07	.
c101773_g1_i1	-6.06307	0.0903306	1.30101e-10	1.26163e-07	PGK1_PANTR
c83593_g2_i1	2.87765	0.744807	1.4104e-10	1.36192e-07	GPAT1_ARATH
c70085_g4_i1	-6.30946	0.193996	1.65859e-10	1.59482e-07	.
c85809_g2_i3	-2.40774	1.1855	1.83731e-10	1.75924e-07	.
c97287_g1_i1	1.67691	2.74594	1.89342e-10	1.80538e-07	JMT_BRARP
c95936_g1_i4	1.74519	1.96413	1.95736e-10	1.85857e-07	.
c85237_g1_i2	1.52186	2.99306	1.97458e-10	1.86714e-07	.
c77715_g1_i1	-0.889549	5.47814	2.19924e-10	2.07098e-07	.
c93320_g4_i1	1.07054	3.99036	2.23124e-10	2.09247e-07	.
c134487_g1_i1	-5.56346	-0.245943	2.34252e-10	2.18783e-07	.
c90992_g3_i2	0.787725	5.90234	2.3694e-10	2.2039e-07	AOC4_ARATH
c59364_g1_i1	-5.83203	-0.0714316	2.53246e-10	2.34599e-07	FRIH_HORSE
c95628_g1_i4	-0.977228	5.86043	2.63852e-10	2.43435e-07	.
c86801_g1_i1	-1.52445	2.88873	2.75525e-10	2.53179e-07	YPQ3_YEAST
c92064_g3_i1	1.07441	5.16278	2.90836e-10	2.66176e-07	XTH7_ARATH
c99403_g1_i3	1.45269	2.35928	2.94457e-10	2.68412e-07	.
c87505_g1_i2	1.79935	1.77151	3.51342e-10	3.18989e-07	.
c84791_g2_i2	2.32587	1.13664	3.52745e-10	3.18992e-07	C82A3_SOYBN
c54663_g2_i2	-4.87775	0.12326	3.58391e-10	3.22817e-07	.
c83950_g1_i2	3.49351	2.66287	3.89165e-10	3.49156e-07	ABAH4_ARATH
c63645_g1_i1	2.60086	1.0001	3.94522e-10	3.52574e-07	.
c61470_g1_i1	4.556	0.747351	4.04429e-10	3.60017e-07	.
c83169_g3_i4	2.82396	0.914237	4.08924e-10	3.62601e-07	.
c95075_g2_i1	1.03002	4.36205	4.27012e-10	3.77173e-07	TYDC2_PAPSO
c77510_g1_i1	4.56493	0.760226	4.48396e-10	3.94531e-07	PTR14_ARATH
c36442_g1_i1	-5.59832	-0.226028	4.82956e-10	4.22509e-07	.
c127250_g1_i1	-5.47668	-0.298849	4.83902e-10	4.22509e-07	PFKAM_HORSE
c96071_g1_i1	-2.89598	1.04081	6.00101e-10	5.21966e-07	.
c96347_g1_i1	-0.80959	6.14247	6.25413e-10	5.41914e-07	AB11G_ARATH
c99673_g1_i1	1.80003	3.98094	6.68144e-10	5.76748e-07	POLX_TOBAC
c23289_g1_i1	-5.52376	-0.26925	6.82599e-10	5.87002e-07	.
c79082_g1_i1	2.95655	0.678881	7.09266e-10	6.07641e-07	.
c94969_g1_i2	2.5527	2.06012	8.09636e-10	6.91032e-07	.
c59400_g1_i1	-5.62225	-0.209228	8.1651e-10	6.94299e-07	PGK1_HORSE
c70551_g1_i1	1.82152	1.93621	8.99353e-10	7.61899e-07	.
c110435_g1_i1	-5.43171	-0.330039	9.65485e-10	8.14894e-07	MYPC1_HUMAN
c76893_g1_i1	2.24388	7.38317	9.95527e-10	8.3715e-07	.
c49204_g1_i1	1.50683	4.46637	1.00709e-09	8.43758e-07	YLS3_ARATH
c83440_g6_i1	-2.38736	1.41831	1.01843e-09	8.47118e-07	.
c82543_g4_i1	-3.16165	0.174186	1.01853e-09	8.47118e-07	Y1135_ARATH
c73838_g1_i1	-5.54898	-0.255103	1.07389e-09	8.89912e-07	.
c117426_g1_i1	4.64877	0.0153997	1.08964e-09	8.99688e-07	.
c60164_g1_i1	0.932734	6.36744	1.12426e-09	9.24925e-07	YUC10_ARATH
c85450_g3_i1	-1.47514	3.64155	1.22146e-09	1.00127e-06	.
c97621_g5_i2	4.05774	2.59695	1.24028e-09	1.01306e-06	.
c77725_g2_i1	1.23745	3.09895	1.25958e-09	1.02515e-06	GAST1_SOLLC
c85230_g2_i1	7.82585	1.50977	1.28593e-09	1.04287e-06	C70A2_ARATH
c85988_g2_i1	2.21925	6.34595	1.32925e-09	1.07418e-06	GDL34_ARATH
c94347_g3_i2	3.49129	2.4692	1.43269e-09	1.1505e-06	ASPG1_ARATH
c84549_g2_i1	1.5416	2.26538	1.43378e-09	1.1505e-06	NC100_ARATH
c18816_g1_i1	4.22461	0.186141	1.48624e-09	1.1884e-06	.
c94379_g5_i1	-1.38754	2.92053	1.54172e-09	1.22846e-06	GRDH1_ARATH
c96639_g4_i2	1.13906	3.374	1.60209e-09	1.27211e-06	WSD1_ARATH
c6867_g1_i1	-4.48046	-0.148063	1.63036e-09	1.29006e-06	PFKAM_HORSE
c70863_g1_i1	-1.25766	3.43041	1.70451e-09	1.34191e-06	.
c24652_g1_i1	-1.56306	4.37222	1.70766e-09	1.34191e-06	.
c69463_g1_i1	7.86028	1.51558	1.75946e-09	1.37787e-06	.
c144177_g1_i1	-4.44414	-0.169261	1.77668e-09	1.38658e-06	CYC_HORSE
c83950_g1_i1	3.47286	2.97248	1.82703e-09	1.42101e-06	.
c82543_g5_i2	-2.8	0.614684	1.84344e-09	1.4289e-06	.
c85787_g1_i1	2.90494	1.74173	1.85413e-09	1.43232e-06	.
c79188_g1_i3	1.85116	1.68163	1.91102e-09	1.47127e-06	.
c94358_g3_i4	3.05953	0.175695	2.14113e-09	1.64288e-06	.
c69424_g2_i1	6.0812	2.13323	2.18013e-09	1.66719e-06	ABAH4_ARATH
c89084_g2_i3	-1.4072	2.27118	2.26765e-09	1.72832e-06	APL_ARATH
c92596_g1_i2	-1.76495	2.98762	2.33752e-09	1.77563e-06	.
c96588_g3_i2	-1.47705	5.31064	2.39533e-09	1.8135e-06	COPT5_ARATH
c74689_g1_i2	-2.38731	0.777215	2.40445e-09	1.81438e-06	.
c95600_g2_i1	1.74834	3.31872	2.45606e-09	1.84721e-06	TARS_KALDA
c83221_g1_i3	-2.23997	1.22968	2.49462e-09	1.87004e-06	.
c85237_g1_i1	1.41083	3.31037	2.52169e-09	1.88413e-06	CR26L_ARATH
c69424_g1_i1	5.95681	0.950988	2.726e-09	2.02805e-06	ABAH3_ORYSI
c89578_g2_i4	1.83804	4.627	2.73211e-09	2.02805e-06	.
c97397_g3_i2	-1.39405	2.26341	2.87066e-09	2.12398e-06	ACA10_ARATH
c81953_g2_i4	2.08277	2.31514	2.90964e-09	2.14586e-06	.
c92295_g7_i6	2.14899	0.884734	2.99597e-09	2.2024e-06	.
c89854_g2_i1	-1.4776	1.92151	3.2324e-09	2.36856e-06	.
c94932_g3_i1	2.31	1.30654	3.2575e-09	2.3793e-06	.
c100227_g1_i1	1.07039	6.14503	3.40607e-09	2.47987e-06	PDR2_NICPL
c92329_g1_i1	3.37857	2.29362	3.42482e-09	2.48558e-06	UFOG_VITVI
c54331_g2_i1	6.5418	0.437653	3.52057e-09	2.54696e-06	NLTPA_RICCO
c98631_g2_i2	5.03793	1.69987	3.64444e-09	2.62823e-06	LAC14_ARATH
c82957_g1_i1	1.43029	2.15621	3.66991e-09	2.63308e-06	.
c80485_g2_i3	0.96137	5.66324	3.67427e-09	2.63308e-06	ALL5B_OLEEU
c88374_g2_i1	-1.61691	2.35646	3.7777e-09	2.69871e-06	RL4A_ARATH
c48511_g1_i1	-5.96917	0.0423015	3.83825e-09	2.7334e-06	.
c89730_g1_i2	-1.21921	6.98607	3.9652e-09	2.81501e-06	CAX3_ARATH
c79409_g2_i2	1.07776	4.39345	4.07454e-09	2.88365e-06	BH149_ARATH
c96981_g1_i2	3.33577	0.342678	4.24597e-09	2.99567e-06	LAC12_ARATH
c83834_g1_i1	-0.917501	5.20873	4.51364e-09	3.17469e-06	COR2_PAPSO
c92189_g1_i1	2.88937	5.0794	4.74972e-09	3.33046e-06	KCS21_ARATH
c93875_g1_i2	1.55807	3.11574	5.05617e-09	3.53447e-06	DIOX3_PAPSO
c74782_g1_i1	1.95734	1.81828	5.19901e-09	3.6232e-06	WIN1_ARATH
c80010_g1_i1	5.98109	1.60898	5.55982e-09	3.86283e-06	.
c85258_g1_i2	2.13443	1.87818	5.61782e-09	3.89127e-06	.
c78576_g1_i1	2.73154	0.918202	5.63749e-09	3.89306e-06	CSPL5_POPTR
c92173_g1_i1	-2.68495	1.075	5.90489e-09	4.0569e-06	.
c91374_g1_i3	-2.31897	0.804603	5.91035e-09	4.0569e-06	Y1853_ARATH
c53365_g1_i1	4.78263	1.53049	5.95121e-09	4.07268e-06	.
c88582_g1_i1	1.27196	5.729	6.09248e-09	4.15687e-06	GPAT6_ARATH
c33237_g1_i1	-5.88311	-0.00400704	6.17743e-09	4.20226e-06	NEBU_HUMAN
c91426_g1_i1	1.14214	4.09932	6.20208e-09	4.20647e-06	MTN1_ARATH
c74398_g1_i1	3.00171	0.1352	6.39634e-09	4.32535e-06	GDL38_ARATH
c51810_g1_i1	-5.72391	-0.124904	6.69779e-09	4.5158e-06	CASQ1_RAT
c81441_g3_i1	-1.19691	4.93206	6.91992e-09	4.6518e-06	.
c96355_g3_i1	-1.67826	6.17012	7.15236e-09	4.79391e-06	YSL3_ARATH
c93875_g1_i4	1.79143	2.98008	7.18641e-09	4.80261e-06	DIOX3_PAPSO
c91410_g2_i1	1.14363	3.48391	7.25325e-09	4.8331e-06	EXL3_ARATH
c92062_g3_i2	3.90455	1.53382	7.48825e-09	4.97514e-06	FL3H_PETCR
c59726_g2_i1	-5.3383	-0.377767	7.61983e-09	5.04785e-06	.
c83306_g6_i2	-1.3841	1.93678	7.77865e-09	5.13813e-06	.
c92300_g6_i2	-1.76701	2.06951	7.81496e-09	5.14719e-06	.
c80516_g1_i2	-1.37598	2.40735	7.96113e-09	5.21563e-06	MHCKB_DICDI
c54406_g1_i1	-1.13472	4.15958	7.96583e-09	5.21563e-06	.
c142707_g1_i1	3.49562	0.252211	7.98753e-09	5.21563e-06	.
c89155_g3_i1	1.04883	5.62142	8.03619e-09	5.23241e-06	GDL67_ARATH
c95099_g2_i1	-2.86668	0.295223	8.45469e-09	5.48921e-06	.
c96044_g4_i6	1.62503	2.34381	8.91463e-09	5.77139e-06	AAP7_ARATH
c73434_g1_i1	-0.982295	4.15838	9.13237e-09	5.8956e-06	RS8_MAIZE
c97137_g4_i1	-2.86487	3.23616	9.17566e-09	5.90682e-06	.
c96898_g1_i7	3.68114	0.402894	9.7758e-09	6.27543e-06	C2GR1_ARATH
c93034_g3_i1	0.921576	3.79694	1.0293e-08	6.58886e-06	RAD2C_ARATH
c95166_g2_i6	2.46754	2.7444	1.04295e-08	6.65754e-06	C7A52_PANGI
c83834_g1_i2	-0.976467	4.80502	1.08349e-08	6.89704e-06	COR2_PAPSO
c39542_g2_i1	-2.64329	0.50725	1.10046e-08	6.98555e-06	.
c12017_g2_i1	2.11232	1.84282	1.12561e-08	7.12534e-06	.
c57271_g2_i1	5.0558	1.50454	1.15153e-08	7.26921e-06	.
c93424_g1_i1	1.66257	2.0031	1.18193e-08	7.44054e-06	.
c98631_g2_i1	4.049	2.7315	1.1857e-08	7.44368e-06	LAC14_ARATH
c98475_g3_i10	1.63686	2.04402	1.2549e-08	7.85644e-06	YDQ4_SCHPO
c89177_g2_i1	-0.65351	9.47395	1.28192e-08	7.98271e-06	12KD_FRAAN
c96981_g2_i2	2.20451	1.92143	1.28207e-08	7.98271e-06	LAC5_ARATH
c125274_g1_i1	-5.47259	-0.29984	1.31499e-08	8.16536e-06	AT5G3_RAT
c89085_g1_i1	1.30387	5.48252	1.33167e-08	8.23357e-06	GPAT4_ARATH
c44082_g1_i1	-5.41439	-0.331761	1.3332e-08	8.23357e-06	PGM1_BOVIN
c96588_g3_i3	-1.32861	4.52579	1.38647e-08	8.5394e-06	.
c89331_g1_i1	-1.70021	1.79618	1.44266e-08	8.86157e-06	.
c72960_g1_i1	7.01002	0.818058	1.45201e-08	8.87872e-06	Y4891_SELML
c96355_g1_i1	-2.66645	0.420611	1.45325e-08	8.87872e-06	YSL3_ARATH
c26099_g1_i1	-5.28713	-0.407394	1.46683e-08	8.93772e-06	RL10_SHEEP
c93488_g2_i1	-1.19888	3.12124	1.48353e-08	9.01541e-06	PLDA1_RICCO
c87826_g6_i1	-5.23737	-0.438742	1.53121e-08	9.28037e-06	.
c81095_g1_i1	0.789648	7.02768	1.5839e-08	9.5743e-06	.
c88723_g2_i1	0.85995	5.6653	1.63281e-08	9.84381e-06	PAS2_ARATH
c93555_g1_i5	2.00547	1.31761	1.69853e-08	1.0213e-05	CBSX5_ARATH
c81427_g5_i1	1.43967	3.56316	1.72005e-08	1.03152e-05	.
c72749_g1_i3	-4.49558	-0.136381	1.74383e-08	1.04304e-05	.
c75188_g1_i2	-1.32408	4.37559	1.7741e-08	1.05668e-05	ERF71_ARATH
c86887_g3_i1	1.00192	8.58935	1.77592e-08	1.05668e-05	ASR2_SOLLC
c93819_g2_i2	-3.48863	-0.0408921	1.86945e-08	1.10944e-05	.
c99000_g2_i1	-2.33723	1.2034	2.01969e-08	1.19548e-05	.
c94859_g1_i1	2.65935	3.29017	2.22501e-08	1.31361e-05	PER4_VITVI
c37941_g1_i1	-4.35965	-0.22235	2.24941e-08	1.32458e-05	.
c96027_g1_i1	2.21336	0.790315	2.25785e-08	1.32612e-05	.
c96588_g3_i1	-1.45063	4.38116	2.48635e-08	1.45658e-05	COPT5_ARATH
c92268_g3_i2	0.870917	5.28507	2.5315e-08	1.47922e-05	ACLA1_ARATH
c74852_g1_i1	4.83342	0.621671	2.71775e-08	1.58399e-05	PER9_ARATH
c102647_g1_i1	-5.36897	-0.358692	2.75484e-08	1.60151e-05	TMOD4_BOVIN
c98551_g2_i9	2.2177	1.71255	2.89394e-08	1.67809e-05	Y3720_ARATH
c93298_g2_i1	1.68596	2.66016	3.00664e-08	1.73902e-05	FB333_ARATH
c77510_g2_i2	5.94099	0.047505	3.04797e-08	1.75847e-05	PTR47_ARATH
c50124_g1_i1	-5.18463	-0.461261	3.05625e-08	1.75879e-05	.
c68365_g1_i1	5.69672	0.788972	3.13464e-08	1.79601e-05	SWT15_ORYSI
c83752_g1_i1	-1.10389	3.99833	3.1367e-08	1.79601e-05	LEA29_GOSHI
c95223_g2_i1	3.58693	0.547736	3.14478e-08	1.79613e-05	.
c25924_g1_i1	5.53726	0.668159	3.22922e-08	1.83974e-05	.
c97579_g1_i3	0.737644	5.29867	3.35796e-08	1.90832e-05	CER1_ARATH
c80282_g1_i2	0.919515	3.75528	3.54921e-08	2.01198e-05	PER47_ARATH
c77506_g1_i2	-0.719796	5.80449	3.62872e-08	2.05196e-05	ATOX1_ARATH
c89578_g2_i1	2.03873	3.11836	3.65265e-08	2.06038e-05	Y3720_ARATH
c84791_g2_i1	1.77271	1.74495	3.70744e-08	2.08471e-05	C82A3_SOYBN
c73414_g2_i1	-1.44259	3.55307	3.71409e-08	2.08471e-05	LBD12_ARATH
c79006_g1_i1	-2.04407	0.684277	3.7238e-08	2.08503e-05	.
c94548_g2_i1	3.28798	1.33717	3.76281e-08	2.1017e-05	OMA1_YEAST
c92393_g1_i1	-2.31042	1.73907	3.7914e-08	2.11249e-05	Y3136_ARATH
c97777_g1_i3	1.24286	6.61853	3.80527e-08	2.11505e-05	TARS_KALDA
c52083_g1_i1	-5.26054	-0.422248	3.97822e-08	2.2058e-05	MLRV_RABIT
c63139_g1_i1	-0.938083	4.89929	4.05045e-08	2.2404e-05	.
c109909_g1_i1	1.76358	1.3574	4.08483e-08	2.25395e-05	YI31B_YEAST
c93310_g3_i2	0.602478	5.9262	4.1917e-08	2.30733e-05	SPL5_ARATH
c89439_g2_i1	1.32047	4.45705	4.25322e-08	2.33555e-05	TIC32_PEA
c92189_g1_i2	2.79385	4.9982	4.33001e-08	2.372e-05	KCS21_ARATH
c96838_g1_i1	3.38174	1.80105	4.46312e-08	2.43906e-05	BGAL6_ARATH
c97324_g1_i1	-1.39975	6.77384	4.62363e-08	2.52073e-05	XERO1_ARATH
c83669_g3_i1	2.12569	0.922894	4.63844e-08	2.52277e-05	PER43_ARATH
c91134_g1_i10	1.78126	1.59518	4.79893e-08	2.60384e-05	GUB_NICPL
c92593_g3_i1	0.932419	9.55123	4.96611e-08	2.68815e-05	RD22_ARATH
c96253_g3_i1	1.00198	3.14025	5.06834e-08	2.73699e-05	TGT2_ARATH
c90906_g3_i4	0.776328	4.52523	5.30494e-08	2.85799e-05	PTR49_ARATH
c93291_g1_i1	1.57294	5.22123	5.32181e-08	2.85809e-05	HHT1_ARATH
c93904_g1_i3	-3.44393	-0.0685289	5.33022e-08	2.85809e-05	.
c74022_g2_i1	-5.52402	-0.258093	5.77622e-08	3.08997e-05	TPM2_RAT
c88061_g1_i1	-1.81523	1.02218	5.89925e-08	3.14839e-05	.
c133756_g1_i1	4.17694	-0.278089	6.19702e-08	3.29958e-05	.
c77051_g1_i1	2.90627	0.651134	6.42317e-08	3.41202e-05	PME6_ARATH
c82640_g1_i1	1.718	2.89702	6.58684e-08	3.49083e-05	OCS1_MAIZE
c92121_g2_i2	0.834586	5.45125	6.6455e-08	3.51374e-05	ACLB1_ORYSJ
c85787_g1_i2	2.28607	2.43698	6.6931e-08	3.53072e-05	.
c89823_g1_i1	-1.47856	2.33613	6.87296e-08	3.61722e-05	PMGI_PRUDU
c110528_g1_i1	-2.60694	0.255628	6.98005e-08	3.66512e-05	.
c92126_g2_i1	-1.23372	2.78063	7.50928e-08	3.93395e-05	HSP7C_PETHY
c89578_g2_i5	2.11731	2.29812	7.55932e-08	3.95108e-05	.
c96355_g3_i2	-1.58678	6.11677	7.68223e-08	4.00613e-05	YSL3_ARATH
c90455_g1_i1	5.56017	1.96266	7.74392e-08	4.02235e-05	SAG39_ORYSI
c143063_g1_i1	-5.4699	-0.300076	7.74862e-08	4.02235e-05	COX5A_OTOCR
c83999_g1_i2	1.28229	5.2407	7.90883e-08	4.09618e-05	TNG2_MOUSE
c91134_g1_i5	1.43798	2.10392	8.00031e-08	4.13417e-05	E13B_VITVI
c89085_g1_i2	1.23554	6.32672	8.0481e-08	4.14945e-05	GPAT4_ARATH
c92315_g2_i1	1.25675	5.5511	8.26198e-08	4.25011e-05	KCS6_ARATH
c97862_g1_i2	1.38434	2.55076	8.72399e-08	4.46774e-05	.
c89586_g4_i1	1.56155	2.36357	8.72426e-08	4.46774e-05	.
c74125_g2_i1	-1.67315	1.21158	8.81635e-08	4.50478e-05	GRXS2_ARATH
c91804_g3_i1	1.28084	3.19674	8.90624e-08	4.53613e-05	LACS1_ARATH
c56746_g1_i1	-5.07723	-0.514046	8.91751e-08	4.53613e-05	MYH7_PIG
c68251_g2_i1	5.98634	0.045522	9.12992e-08	4.63383e-05	MYB39_ARATH
c68332_g2_i1	0.942729	6.28595	9.22557e-08	4.67197e-05	.
c87860_g4_i1	1.23501	3.54287	9.33328e-08	4.71604e-05	.
c79005_g1_i1	2.02888	0.860803	9.86234e-08	4.96336e-05	.
c92408_g1_i1	3.21444	1.82877	9.86631e-08	4.96336e-05	PPO_MALDO
c75463_g1_i1	0.723336	6.15144	9.95703e-08	4.99797e-05	CYB5D_ARATH
c84683_g2_i2	1.18478	2.44402	1.03156e-07	5.16658e-05	.
c91015_g2_i2	1.06647	3.8263	1.04241e-07	5.20944e-05	GUN8_ARATH
c92173_g2_i1	-2.31439	0.867159	1.08032e-07	5.37342e-05	.
c30756_g1_i2	-5.4889	-0.280937	1.08208e-07	5.37342e-05	TELT_BOVIN
c94636_g1_i1	1.54074	3.44087	1.08229e-07	5.37342e-05	SBIR1_ARATH
c94842_g7_i1	1.46976	3.91081	1.13365e-07	5.6162e-05	TBA4_GOSHI
c82611_g1_i1	3.17188	1.31471	1.1441e-07	5.65567e-05	ZIP5_ARATH
c86052_g1_i2	1.29721	2.62304	1.14921e-07	5.6686e-05	IQD1_ARATH
c91010_g1_i2	4.49517	1.0543	1.15597e-07	5.68965e-05	VINSY_RAUSE
c90178_g7_i7	-1.65194	1.2027	1.15863e-07	5.69046e-05	.
c93523_g3_i1	1.42757	2.25964	1.16515e-07	5.71014e-05	GUN11_ARATH
c85230_g1_i1	6.41429	0.362442	1.16802e-07	5.71195e-05	.
c90066_g1_i1	-1.52436	3.04045	1.22331e-07	5.9695e-05	C82A3_SOYBN
c98475_g3_i6	1.03431	2.79277	1.2352e-07	6.01467e-05	YDQ4_SCHPO
c7204_g1_i1	-3.4604	-0.0573434	1.27583e-07	6.19924e-05	.
c91985_g1_i1	-2.33874	0.405468	1.28736e-07	6.24195e-05	.
c97921_g1_i1	-7.52591	1.19468	1.33606e-07	6.46437e-05	.
c59867_g1_i1	-3.21511	0.229456	1.35763e-07	6.55478e-05	.
c93875_g1_i3	1.08852	3.10947	1.37108e-07	6.60575e-05	DIOX3_PAPSO
c95166_g2_i1	2.62828	3.16137	1.38103e-07	6.63966e-05	C7A52_PANGI
c98213_g3_i2	-0.956591	5.79207	1.38919e-07	6.6648e-05	.
c96253_g3_i2	1.40035	1.92945	1.39832e-07	6.6945e-05	TGT2_ARATH
c20538_g2_i1	-5.08444	-0.512722	1.45693e-07	6.96047e-05	.
c93904_g1_i7	-2.57398	1.50781	1.46822e-07	6.99974e-05	.
c60749_g1_i1	-5.24539	-0.430805	1.47683e-07	7.0261e-05	AT5G1_SHEEP
c91269_g1_i1	3.88002	1.61592	1.4813e-07	7.03269e-05	PCAP1_ARATH
c49907_g1_i1	-5.209	-0.453649	1.53852e-07	7.28917e-05	.
c92439_g2_i1	0.802824	5.03562	1.54322e-07	7.29624e-05	.
c88106_g2_i2	-1.92756	0.793838	1.62054e-07	7.64596e-05	.
c98989_g2_i2	0.877213	5.02795	1.62979e-07	7.65091e-05	.
c94609_g3_i2	1.42154	2.2985	1.63076e-07	7.65091e-05	MYB06_ANTMA
c142950_g1_i1	4.88149	0.178929	1.63166e-07	7.65091e-05	.
c97862_g1_i8	1.4047	2.05716	1.66267e-07	7.78031e-05	.
c96066_g1_i1	1.50311	1.70511	1.76238e-07	8.23e-05	DAO_ORYSJ
c97621_g5_i1	3.96848	2.35332	1.80103e-07	8.39326e-05	EXL3_ARATH
c96898_g1_i6	3.14842	0.41752	1.84709e-07	8.59038e-05	C2GR1_ARATH
c89564_g1_i1	1.66964	1.43899	1.85941e-07	8.63004e-05	FAP1_ARATH
c83337_g1_i4	2.70615	0.122388	1.87891e-07	8.6732e-05	SWT14_ORYSJ
c91804_g3_i4	1.41159	3.1045	1.88143e-07	8.6732e-05	LACS1_ARATH
c85076_g1_i2	0.594247	5.7077	1.88145e-07	8.6732e-05	CSLA2_ARATH
c94761_g2_i3	2.32126	0.729399	1.88393e-07	8.6732e-05	.
c73978_g1_i1	1.80794	1.39639	1.95956e-07	9.00318e-05	NUDT1_ARATH
c97558_g1_i3	1.22744	2.45075	1.98939e-07	9.12184e-05	NFYAA_ARATH
c52185_g1_i2	-1.59449	1.20568	2.02755e-07	9.27814e-05	RH30_ARATH
c21646_g1_i1	-5.07078	-0.522802	2.09656e-07	9.57474e-05	.
c89730_g1_i1	-1.20367	6.65946	2.107e-07	9.58409e-05	CAX3_ARATH
c90647_g2_i1	1.25676	2.96503	2.10702e-07	9.58409e-05	.
c61641_g1_i1	3.79366	0.460336	2.11253e-07	9.58999e-05	BCP_PEA
c97504_g1_i1	0.754488	5.78668	2.1204e-07	9.60468e-05	.
c89941_g7_i2	1.69284	1.20943	2.12419e-07	9.60468e-05	.
c143119_g1_i1	-5.37823	-0.35228	2.20814e-07	9.96446e-05	ANR23_HUMAN
c96373_g1_i1	1.41765	6.31813	2.32891e-07	0.000104887	HTH_ARATH
c98912_g2_i4	0.630274	5.12685	2.42495e-07	0.000108997	AB32G_ARATH
c97190_g2_i4	-2.24212	2.19689	2.44979e-07	0.000109897	.
c84144_g2_i1	3.70154	4.34559	2.50323e-07	0.000112073	PER40_ARATH
c81427_g4_i1	1.93971	4.02537	2.51906e-07	0.000112561	.
c96838_g1_i4	2.85666	1.45751	2.5801e-07	0.000115063	BGAL6_ARATH
c96344_g1_i2	1.24657	2.09575	2.61023e-07	0.000116179	FAAH_ARATH
c28786_g1_i1	10.6361	4.16584	2.6181e-07	0.000116302	CB5_ARATH
c83498_g1_i3	1.11079	2.38881	2.63632e-07	0.000116884	KRP3_ARATH
c93226_g1_i1	2.56337	2.74651	2.65956e-07	0.000117685	GUN_PHAVU
c76029_g1_i2	1.86553	1.13293	2.71119e-07	0.000119737	HHT1_ARATH
c89439_g2_i2	1.44887	4.10528	2.84302e-07	0.000125317	TIC32_PEA
c103544_g1_i1	-2.82113	0.13022	2.92323e-07	0.000128603	.
c87966_g5_i7	1.24636	2.25753	2.95125e-07	0.000129586	.
c92173_g2_i5	-2.45818	1.85339	2.9702e-07	0.000130167	.
c27347_g1_i1	-5.00972	-0.558812	2.99476e-07	0.000130992	.
c93904_g2_i1	-1.96919	0.827073	3.00704e-07	0.000131185	.
c79867_g1_i1	11.2805	4.79292	3.01069e-07	0.000131185	RBS_MEDSA
c87734_g2_i1	-0.73717	8.22997	3.1771e-07	0.000138001	EBF1_ARATH
c82370_g1_i1	2.46447	0.45398	3.17923e-07	0.000138001	.
c82672_g1_i4	-2.13249	0.615559	3.23179e-07	0.000140016	.
c86054_g3_i2	-2.14772	1.06177	3.26459e-07	0.000141073	FAF2_ARATH
c93939_g1_i5	-0.908962	3.2639	3.26857e-07	0.000141073	PCKA_CUCSA
c91669_g2_i1	1.06316	6.51365	3.2804e-07	0.000141316	LACS2_ARATH
c57887_g1_i1	-5.32972	-0.395709	3.32368e-07	0.00014291	COX41_BOVIN
c83306_g6_i3	-1.32238	1.75385	3.34234e-07	0.000143442	.
c89730_g1_i3	-1.17921	6.58507	3.46507e-07	0.00014843	CAX3_ARATH
c89884_g1_i3	-2.13253	0.944221	3.59045e-07	0.000153512	BH123_ARATH
c96838_g1_i2	2.93294	1.70259	3.66528e-07	0.000156417	BGAL6_ARATH
c96838_g1_i5	3.3142	0.542024	3.79233e-07	0.000161537	BGAL6_ARATH
c80339_g3_i2	1.59534	2.17478	3.80937e-07	0.00016196	.
c97622_g4_i1	1.24112	7.10126	3.87087e-07	0.000164268	.
c90817_g5_i1	1.86559	1.12999	3.93331e-07	0.000166608	.
c98475_g3_i2	1.42314	2.216	3.98472e-07	0.000168413	YDQ4_SCHPO
c64224_g1_i1	-0.671408	9.09789	3.99071e-07	0.000168413	.
c38345_g1_i1	2.48567	0.465302	4.1879e-07	0.000176408	CSPL6_RICCO
c81897_g1_i1	2.40002	5.004	4.2553e-07	0.000178917	.
c96989_g1_i3	-1.90571	0.951189	4.45428e-07	0.000186938	.
c87210_g1_i4	-0.820042	3.85776	4.46872e-07	0.000187072	.
c94859_g1_i2	2.42115	2.20064	4.47391e-07	0.000187072	PER4_VITVI
c139587_g1_i1	5.20229	-0.430357	4.49095e-07	0.000187441	.
c73598_g2_i1	2.73365	0.382659	4.51305e-07	0.000188019	.
c98386_g2_i2	1.21547	3.34886	4.74863e-07	0.000197473	PERK8_ARATH
c38953_g1_i1	-3.28652	-0.161933	4.79251e-07	0.000198935	.
c97031_g2_i1	0.981906	2.89939	5.0226e-07	0.000208106	GLUA_DICDI
c83432_g2_i1	1.13344	5.8861	5.07282e-07	0.000209509	GDL34_ARATH
c39967_g1_i1	0.75233	4.29523	5.07483e-07	0.000209509	.
c92171_g1_i2	1.15872	2.73019	5.18218e-07	0.000213553	.
c85341_g2_i3	1.12672	2.97037	5.22487e-07	0.000214924	SERA_ARCFU
c43629_g1_i1	-5.25	-0.447391	5.34803e-07	0.000219594	.
c47392_g1_i1	5.99897	0.0480302	5.40057e-07	0.000221352	.
c87572_g1_i1	-1.5292	3.07921	5.42588e-07	0.00022199	Y8948_DICDI
c93904_g1_i5	-3.11706	0.169507	5.44035e-07	0.000222184	.
c29248_g1_i1	-3.63019	0.0637768	5.54159e-07	0.000225914	.
c56712_g1_i2	5.92406	0.00389194	5.60648e-07	0.000228151	.
c93261_g1_i4	1.42854	2.35774	5.64943e-07	0.000229489	IFRH_LUPAL
c85454_g3_i1	-1.78807	2.58573	5.68285e-07	0.000230436	.
c99189_g1_i6	-1.95712	0.496826	5.74844e-07	0.000232681	.
c56712_g1_i1	6.01349	0.051297	5.79113e-07	0.000233994	.
c49350_g2_i1	-3.01051	0.074108	5.83345e-07	0.000235286	.
c91123_g3_i1	1.5005	1.26728	5.8579e-07	0.000235855	CIPK5_ARATH
c91467_g4_i2	-1.71302	1.32356	6.02494e-07	0.000242153	SPG20_HUMAN
c91670_g4_i1	-1.84301	1.89255	6.19163e-07	0.000248414	.
c91992_g1_i2	-0.900137	5.13227	6.3199e-07	0.000252756	DCAM_NICSY
c94469_g1_i1	2.44093	2.0498	6.32203e-07	0.000252756	.
c93555_g1_i6	1.59409	1.32845	6.33776e-07	0.000252941	.
c78855_g1_i1	0.862988	4.13449	6.38423e-07	0.000254298	CCS_ARATH
c91329_g1_i2	1.66812	1.58651	6.39408e-07	0.000254298	.
c81180_g1_i1	-0.605937	7.39053	6.4381e-07	0.000255603	TSJT1_TOBAC
c85258_g1_i1	2.19218	0.809356	6.52907e-07	0.000258764	.
c8529_g1_i1	-1.33986	2.35333	6.76663e-07	0.000267562	M300_ARATH
c95882_g2_i1	-0.600457	8.72491	6.78178e-07	0.000267562	HSP7C_PETHY
c89578_g2_i2	1.6894	2.80816	6.78629e-07	0.000267562	Y3720_ARATH
c84920_g1_i1	-0.76972	6.40135	6.84877e-07	0.000269559	WNK4_ARATH
c96173_g1_i4	0.790326	4.2112	6.97328e-07	0.000273986	.
c77264_g1_i1	-0.941497	2.8589	7.0007e-07	0.00027459	NUCL2_ARATH
c95482_g5_i4	1.45498	1.78819	7.04243e-07	0.000275752	ERDL5_ARATH
c97137_g4_i2	-2.73571	3.2547	7.05731e-07	0.000275861	.
c78303_g1_i3	1.41806	2.51423	7.10541e-07	0.000277266	IDNO_ECOLI
c98451_g2_i7	1.61066	2.02159	7.24521e-07	0.000282237	FB253_ARATH
c80514_g4_i5	-1.95353	0.564033	7.2735e-07	0.000282856	.
c72129_g3_i1	-1.49504	1.77689	7.42883e-07	0.000288404	.
c77745_g1_i1	3.15137	1.22013	7.47395e-07	0.000289663	.
c68480_g1_i1	5.3036	0.443154	7.4867e-07	0.000289664	.
c87499_g1_i1	0.868967	5.73986	7.56533e-07	0.00029221	PPA3_ARATH
c91833_g1_i1	-1.77195	1.17476	7.61556e-07	0.000293652	.
c95107_g3_i3	-2.51569	2.33852	7.63124e-07	0.00029376	.
c89884_g1_i5	-1.94697	1.08022	7.74597e-07	0.000297628	BH123_ARATH
c36289_g1_i1	-5.39413	-0.316291	7.75783e-07	0.000297628	PGM1_BOVIN
c84113_g2_i1	-1.55714	6.70567	7.88989e-07	0.000302186	.
c17816_g1_i1	-5.07878	-0.519112	8.15354e-07	0.000311759	.
c98386_g2_i1	1.14393	5.23701	8.17941e-07	0.000312225	PEK11_ARATH
c74536_g1_i1	3.42833	1.99363	8.22521e-07	0.000313448	.
c88376_g1_i1	-2.72908	0.601737	8.35002e-07	0.000317673	.
c93904_g1_i6	-2.95518	0.0581298	8.50804e-07	0.00032269	.
c99075_g7_i5	1.57434	1.82988	8.51021e-07	0.00032269	LACS4_ARATH
c44451_g2_i1	-5.17495	-0.480689	8.55905e-07	0.000324003	.
c94379_g3_i1	1.6241	4.25627	8.83385e-07	0.000333851	.
c95691_g4_i3	0.967175	3.51412	8.90419e-07	0.000335952	NUD13_ARATH
c82952_g1_i1	0.910939	3.05497	8.93004e-07	0.00033637	ERF2_NICSY
c74635_g1_i1	-1.64505	9.2152	8.99955e-07	0.000338429	.
c80951_g1_i1	1.15548	4.45594	9.15934e-07	0.000343871	.
c67060_g1_i1	1.24683	2.6991	9.17793e-07	0.000344002	PER15_IPOBA
c99403_g1_i2	1.26068	2.29064	9.51743e-07	0.000356141	.
c98938_g1_i1	-1.40148	1.75537	9.5805e-07	0.000357913	.
c90825_g1_i2	-1.22491	1.89867	9.63163e-07	0.000359234	.
c75722_g1_i1	1.36823	1.6436	9.68078e-07	0.000359768	.
c60145_g4_i1	-4.88592	-0.613358	9.69329e-07	0.000359768	KLH41_RAT
c44620_g1_i1	-4.8858	-0.616737	9.69329e-07	0.000359768	IGFN1_MOUSE
c91809_g2_i3	0.893032	4.1454	9.75486e-07	0.000361464	KPYC_TOBAC
c85977_g1_i1	2.03718	0.865931	9.83838e-07	0.000363967	NEN4_ARATH
c99475_g1_i4	1.32071	2.80487	9.98741e-07	0.000368882	AB34G_ARATH
c79869_g1_i1	3.89295	2.79547	1.0076e-06	0.00037155	4CLL1_ARATH
c95625_g1_i1	1.40312	1.62922	1.01095e-06	0.000372186	BGH3B_BACO1
c88217_g1_i5	1.25544	1.8819	1.02547e-06	0.000376922	.
c77847_g4_i3	1.21365	2.75617	1.02729e-06	0.000376982	.
c86047_g1_i1	1.67846	5.94251	1.03349e-06	0.000378648	.
c89084_g2_i1	-1.47477	2.36319	1.03842e-06	0.000379844	PCLL_ARATH
c59666_g1_i1	-0.709075	6.63303	1.04806e-06	0.000382756	CYTI_VIGUN
c4957_g1_i1	-4.25285	-0.279372	1.05159e-06	0.000383429	.
c92181_g1_i1	0.729535	8.75383	1.07247e-06	0.000390418	CHS1_CASGL
c94379_g3_i3	1.56101	2.44539	1.07659e-06	0.000391294	.
c96838_g1_i7	2.70011	1.46103	1.08666e-06	0.000394324	BGAL6_ARATH
c102127_g1_i1	9.44218	4.15315	1.09163e-06	0.000395499	PSBO_PEA
c46292_g2_i1	-4.88507	-0.616669	1.10908e-06	0.000401184	ALDH2_HORSE
c94384_g2_i1	-1.43036	3.31065	1.11405e-06	0.00040234	GEML5_ARATH
c90182_g1_i5	2.25739	1.70087	1.12089e-06	0.00040417	.
c95505_g1_i2	-1.76845	0.998589	1.14657e-06	0.000412778	.
c87424_g1_i2	0.884626	3.11512	1.16593e-06	0.000419086	MCC1_ARATH
c88845_g3_i1	-2.50816	0.43792	1.20612e-06	0.000432847	.
c10085_g1_i1	-4.88619	-0.613854	1.21341e-06	0.000434781	ALDH2_PONAB
c1233_g1_i1	-4.98544	-0.570462	1.23275e-06	0.000441018	.
c98982_g1_i1	-1.58628	1.47044	1.24822e-06	0.000445851	.
c55817_g1_i1	-2.37707	0.237379	1.27839e-06	0.000455447	RTL3_ORYSJ
c88685_g1_i1	1.91318	1.20848	1.27908e-06	0.000455447	.
c96044_g4_i4	1.56871	2.01541	1.32879e-06	0.000472409	AAP7_ARATH
c92055_g1_i4	1.15578	2.58423	1.33301e-06	0.000473172	.
c59097_g1_i1	-3.37111	-0.112806	1.35967e-06	0.000481884	.
c93322_g3_i3	2.80387	1.40823	1.37907e-06	0.000487999	.
c87013_g1_i1	4.27378	1.09627	1.38583e-06	0.000489632	PER1_ARAHY
c96460_g1_i4	1.96543	1.95453	1.38974e-06	0.000490253	CBDAS_CANSA
c72153_g1_i1	1.85698	0.693096	1.39507e-06	0.000491374	.
c109178_g1_i1	10.716	4.24344	1.41242e-06	0.000496715	CB24_PEA
c54800_g1_i1	-0.950229	2.90239	1.46243e-06	0.000513511	MFPA_CUCSA
c85258_g1_i5	2.03701	0.835929	1.47904e-06	0.000518543	.
c99540_g1_i3	1.23094	2.04863	1.49403e-06	0.000522996	ANK3_MOUSE
c92937_g1_i1	-0.799327	3.67815	1.50057e-06	0.000523969	AGAL_COFAR
c87985_g2_i1	-1.65996	3.75435	1.50332e-06	0.000523969	IN22_MAIZE
c98213_g3_i1	-0.793802	6.06702	1.50545e-06	0.000523969	.
c59320_g1_i2	2.38611	0.0608324	1.50601e-06	0.000523969	.
c89313_g1_i2	1.69	1.63889	1.51025e-06	0.000524645	21KD_DAUCA
c95124_g1_i2	-0.7316	4.37099	1.52449e-06	0.000528785	.
c92698_g2_i1	1.07804	4.51991	1.5298e-06	0.000529819	HTH_ARATH
c14255_g1_i1	-5.2132	-0.423036	1.53971e-06	0.000532443	.
c4304_g1_i1	-2.60435	-0.00409684	1.55695e-06	0.000537588	.
c90849_g1_i2	2.2198	2.22267	1.55945e-06	0.000537638	PER51_ARATH
c86351_g1_i1	1.72755	3.33423	1.64363e-06	0.00056515	TIP41_ARATH
c93555_g1_i2	1.45088	1.88174	1.64421e-06	0.00056515	CBSX5_ARATH
c1018_g1_i1	10.1194	3.66871	1.69906e-06	0.000582349	DXR_MENPI
c93804_g3_i1	-1.27469	1.77729	1.69936e-06	0.000582349	RH7_ARATH
c99657_g3_i1	-1.72243	0.720216	1.70661e-06	0.000583955	.
c83669_g3_i2	2.235	0.582453	1.7118e-06	0.000584854	PER43_ARATH
c90806_g4_i2	1.25355	1.78857	1.71751e-06	0.000585927	TIC32_ARATH
c82948_g1_i2	-1.20817	2.0606	1.75863e-06	0.000599055	CADH1_ARATH
c90172_g1_i1	-0.979207	2.61853	1.76673e-06	0.000600916	.
c90825_g1_i1	-1.24758	3.37124	1.79601e-06	0.000609438	.
c99892_g3_i1	-0.739671	6.41019	1.79713e-06	0.000609438	WNK5_ARATH
c84262_g2_i3	-1.3789	2.01085	1.81206e-06	0.000613356	SWET1_ARATH
c10115_g1_i1	-4.87603	-0.621394	1.81406e-06	0.000613356	.
c69851_g1_i1	2.61358	0.322647	1.81752e-06	0.000613612	DIR23_ARATH
c95455_g5_i1	-1.0993	2.71897	1.84297e-06	0.000621284	.
c40896_g1_i1	-5.22373	-0.454178	1.86316e-06	0.000627165	.
c89586_g4_i2	1.28392	3.2053	1.88231e-06	0.000632676	Y1500_ARATH
c99860_g4_i2	4.05993	2.96682	1.91109e-06	0.000640763	POL_CAMVS
c74665_g2_i1	1.15977	2.25486	1.91199e-06	0.000640763	ERDL5_ARATH
c94609_g3_i1	1.431	2.12922	1.91556e-06	0.000641016	.
c20773_g1_i1	-4.93221	-0.589851	1.91926e-06	0.000641312	KLH41_HUMAN
c29386_g1_i1	-4.81789	-0.648008	1.93566e-06	0.000644899	NDUBA_BOVIN
c17648_g1_i1	-4.81783	-0.649495	1.93566e-06	0.000644899	ATPO_HUMAN
c99927_g2_i1	-4.88973	-0.612072	1.94373e-06	0.000646643	MYH7_HORSE
c86063_g2_i2	0.937709	3.11606	1.95402e-06	0.00064912	.
c70539_g1_i1	-1.52098	5.33694	1.97715e-06	0.000655847	.
c133477_g1_i1	9.71461	3.2834	1.99793e-06	0.000661592	PLAS_PEA
c83008_g1_i2	6.38528	0.311837	2.00138e-06	0.000661592	B3GT7_ARATH
c90906_g3_i1	0.767944	4.17497	2.00318e-06	0.000661592	PTR49_ARATH
c99000_g2_i3	-2.13379	0.459559	2.02163e-06	0.000666719	.
c88937_g2_i1	1.86301	1.3537	2.05078e-06	0.000675354	AUX28_SOYBN
c78879_g2_i1	1.22004	3.60415	2.09691e-06	0.000689552	.
c89170_g6_i1	2.32351	1.16664	2.10104e-06	0.000689913	.
c117349_g1_i1	9.20005	2.80041	2.16197e-06	0.000708898	ATPG_PEA
c92439_g2_i3	0.671678	4.53216	2.17118e-06	0.000710897	.
c77747_g1_i1	1.41067	1.77911	2.18111e-06	0.000713123	.
c96606_g4_i2	2.07574	0.552982	2.23217e-06	0.000728773	.
c82378_g1_i1	1.46107	3.39858	2.26749e-06	0.000739245	.
c95831_g1_i2	1.50414	1.90715	2.28965e-06	0.000745401	COL9_ARATH
c72006_g1_i2	0.988049	2.57779	2.29846e-06	0.000747202	.
c92857_g5_i1	1.40229	1.60619	2.30429e-06	0.000748032	NRPB2_ARATH
c94548_g2_i2	3.05204	0.772986	2.34395e-06	0.000759822	OMA1_YEAST
c95097_g5_i1	-1.95685	1.02658	2.3605e-06	0.000764102	BAM1_ARATH
c98943_g2_i3	2.87703	1.19649	2.37662e-06	0.000767238	ANXD5_ARATH
c91411_g3_i1	-1.53413	2.13183	2.37692e-06	0.000767238	ROC2_NICPL
c91402_g1_i1	1.11128	4.0278	2.40235e-06	0.000774348	MYB1_PHYPA
c86576_g1_i2	-1.04518	4.11022	2.40582e-06	0.00077437	.
c96083_g2_i2	1.0529	2.41868	2.42532e-06	0.000779546	SBT54_ARATH
c65872_g1_i1	1.87271	0.974825	2.43103e-06	0.000780282	WRK28_ARATH
c86701_g8_i1	1.71562	2.41481	2.47521e-06	0.000793346	.
c74190_g1_i1	-3.31474	0.308952	2.50082e-06	0.000800426	.
c72842_g1_i1	1.9612	0.845908	2.50775e-06	0.00080152	C86A1_ARATH
c81953_g2_i1	2.08548	2.29301	2.52703e-06	0.00080655	.
c84144_g1_i1	2.97805	2.64712	2.56607e-06	0.000817867	.
c95166_g2_i2	2.20542	3.11163	2.58114e-06	0.000821519	C7A52_PANGI
c99860_g3_i1	4.03112	2.05179	2.63147e-06	0.000836371	.
c133488_g1_i1	-5.015	-0.550929	2.65177e-06	0.000841649	MDHC_FELCA
c81427_g4_i2	2.56168	2.0395	2.68049e-06	0.000849582	.
c81305_g8_i1	9.17221	2.77409	2.72267e-06	0.000861751	CB2D_SOLLC
c94932_g4_i3	1.74965	1.55453	2.7312e-06	0.000863253	.
c99126_g1_i3	3.17861	2.00239	2.73829e-06	0.000864293	.
c81072_g1_i1	-0.761779	5.52371	2.74742e-06	0.000865975	.
c92597_g1_i1	1.28261	4.40513	2.77356e-06	0.000872288	CER2_ARATH
c86580_g2_i1	-2.11238	0.177007	2.77876e-06	0.000872288	PGDH_MOUSE
c100530_g1_i1	-5.10294	-0.515266	2.77893e-06	0.000872288	.
c77512_g1_i1	3.35718	0.381358	2.83955e-06	0.000890092	RNHX1_ARATH
c133987_g1_i1	9.06755	2.67764	2.90533e-06	0.000909461	.
c97190_g2_i1	-2.1654	3.51209	2.91259e-06	0.000910483	.
c96933_g2_i4	2.76093	1.61979	2.91741e-06	0.000910741	LAC14_ARATH
c66058_g1_i1	-4.82297	-0.642207	2.93255e-06	0.000914213	.
c93484_g2_i1	0.540324	5.68906	2.95577e-06	0.000920193	AAE13_ARATH
c84922_g2_i1	9.02662	2.6394	2.97795e-06	0.000925833	ALFC1_PEA
c90182_g1_i2	2.47231	1.51168	3.03126e-06	0.000941123	.
c88478_g1_i1	-1.52305	1.62029	3.04554e-06	0.000944271	.
c97846_g1_i1	-1.22025	1.86995	3.05262e-06	0.00094518	.
c83631_g1_i4	-3.16559	-0.0255823	3.0616e-06	0.000946674	.
c95570_g2_i3	2.68414	0.912972	3.06828e-06	0.000947453	MYB5_ARATH
c85877_g1_i1	1.37686	1.39505	3.07336e-06	0.000947737	.
c34654_g1_i1	7.73393	2.66427	3.09855e-06	0.000954215	GLO5_ARATH
c96606_g4_i1	1.21537	2.29345	3.11337e-06	0.000957484	.
c81324_g2_i1	2.80853	0.823414	3.12986e-06	0.000960962	.
c98812_g1_i12	-1.48873	1.43766	3.13311e-06	0.000960962	.
c57989_g1_i1	1.91213	0.948314	3.17401e-06	0.000972197	.
c82772_g3_i2	1.57378	1.19313	3.21163e-06	0.000982402	E1311_ARATH
c81979_g2_i1	-2.10716	0.581999	3.23565e-06	0.000987173	.
c79356_g1_i1	1.28218	2.28706	3.23589e-06	0.000987173	.
c82940_g1_i1	0.868551	4.57546	3.28623e-06	0.00100119	GLFT_STRP1
c86335_g1_i7	2.15015	0.794452	3.31626e-06	0.00100899	CIPKL_ARATH
c89074_g1_i1	1.22577	2.13519	3.32405e-06	0.00100998	.
c85053_g1_i1	1.92166	0.998923	3.32839e-06	0.00100998	.
c86701_g1_i1	3.02591	1.2888	3.40282e-06	0.0010312	.
c81948_g1_i2	1.52682	1.88626	3.47192e-06	0.00105074	.
c96154_g1_i1	1.15212	3.9736	3.51957e-06	0.00106375	FAR_SIMCH
c89578_g2_i3	1.68371	2.77179	3.54241e-06	0.00106923	Y3264_ARATH
c83166_g1_i1	3.48455	1.11268	3.56262e-06	0.00107391	.
c59072_g1_i1	-1.12937	3.42166	3.58133e-06	0.00107812	RLA0_SOYBN
c18765_g1_i1	8.71339	2.35205	3.65502e-06	0.00109885	CB23_SOLLC
c81356_g1_i1	-1.13548	2.09134	3.66059e-06	0.00109908	.
c120041_g1_i1	8.9402	3.65353	3.6675e-06	0.0010997	PSAF_ARATH
c66706_g1_i1	-2.27751	0.376881	3.67866e-06	0.0011016	.
c25777_g1_i2	4.98109	0.211318	3.74795e-06	0.00112088	.
c93555_g1_i4	1.46183	1.41839	3.75659e-06	0.00112199	.
c96639_g4_i4	1.02455	2.80986	3.77829e-06	0.00112699	WSD1_ARATH
c93702_g2_i1	-1.51566	3.29926	3.78835e-06	0.00112852	HLS1L_ARATH
c88723_g3_i1	-0.909319	3.11855	3.80926e-06	0.00113326	.
c94932_g4_i2	2.3701	0.47401	3.81557e-06	0.00113366	.
c93939_g1_i2	-0.753768	4.22154	3.83177e-06	0.00113699	PCKA_ARATH
c90908_g1_i7	-0.971001	3.2274	3.84641e-06	0.00113985	MATE2_ARATH
c60128_g2_i1	-4.74652	-0.682677	3.86562e-06	0.00114406	MYPC1_HUMAN
c145431_g1_i1	-2.05366	0.800719	3.89917e-06	0.00115249	.
c93305_g1_i1	-2.526	0.218834	3.97011e-06	0.00117194	.
c90906_g3_i3	0.82219	4.14233	4.0057e-06	0.00118091	PTR49_ARATH
c94037_g1_i1	-0.666521	4.33479	4.03222e-06	0.0011872	PP449_ARATH
c99061_g1_i2	-2.16286	0.309171	4.0588e-06	0.00119348	COL12_ARATH
c79347_g2_i1	-3.88347	-0.484472	4.07098e-06	0.00119552	CVIF2_ARATH
c64364_g1_i1	8.56351	2.21545	4.09438e-06	0.00119848	.
c88772_g3_i1	0.771945	5.40028	4.09573e-06	0.00119848	CB11_SOLLC
c95920_g4_i1	1.56674	0.868534	4.09685e-06	0.00119848	WUN1_SOLTU
c84936_g1_i1	2.97242	0.599548	4.19128e-06	0.00122454	CSPL7_SOYBN
c71344_g1_i1	-0.804758	5.09117	4.22741e-06	0.00123351	.
c84659_g1_i3	2.99943	2.04245	4.26468e-06	0.0012428	CSPLG_POPTR
c85245_g2_i1	-1.26043	3.38462	4.30811e-06	0.00125363	BSP_BOSSE
c83832_g2_i1	1.59329	1.10836	4.31286e-06	0.00125363	HSFC1_ARATH
c83631_g1_i2	-2.69429	0.0529754	4.33761e-06	0.00125922	.
c90617_g1_i1	-1.22383	2.38012	4.34561e-06	0.00125993	.
c32954_g2_i1	10.3946	3.93292	4.38031e-06	0.00126838	G3PA_PEA
c98912_g2_i1	0.673629	5.10867	4.42252e-06	0.00127777	AB32G_ARATH
c96353_g5_i1	-0.988037	3.97611	4.42396e-06	0.00127777	.
c90992_g2_i1	-0.607351	6.64202	4.48202e-06	0.0012928	AOC3_ARATH
c98338_g5_i1	0.769472	5.43552	4.48732e-06	0.0012928	AB2B_ARATH
c7038_g1_i1	10.2419	3.78643	4.54061e-06	0.0013065	PSAL_SPIOL
c2033_g2_i1	-4.87173	-0.618882	4.54951e-06	0.00130741	RS3A_HUMAN
c83946_g1_i2	2.43181	-0.0507197	4.5669e-06	0.00131062	LOR6_ARATH
c70319_g2_i1	-1.28122	2.18124	4.5722e-06	0.00131062	.
c69306_g1_i2	-4.89214	-0.612668	4.58281e-06	0.00131201	GPDA_BOVIN
c97365_g1_i7	1.88721	1.44138	4.63617e-06	0.00132562	.
c87530_g2_i1	0.814028	5.07909	4.7051e-06	0.00134365	FAD3C_SESIN
c134155_g1_i1	10.0978	3.64831	4.74996e-06	0.00135379	PSAD_CUCSA
c86724_g1_i1	3.22858	0.581746	4.75249e-06	0.00135379	.
c90560_g3_i1	0.675504	5.11869	4.76195e-06	0.00135479	MTDH_FRAAN
c98745_g3_i1	-2.07127	7.73824	4.78077e-06	0.00135845	.
c90563_g2_i1	2.02873	1.89765	4.80195e-06	0.00136277	.
c79878_g3_i1	-1.82469	0.547764	4.81862e-06	0.0013658	.
c44680_g1_i1	2.35004	0.271342	4.84924e-06	0.00137277	.
c134422_g1_i1	8.66208	3.40586	4.87433e-06	0.00137816	PSAH_SPIOL
c83694_g1_i1	2.58518	-0.117595	4.93273e-06	0.00139294	.
c78090_g2_i1	-0.887583	3.22808	4.94432e-06	0.00139378	.
c93228_g1_i7	1.90669	1.04018	4.94794e-06	0.00139378	IQD14_ARATH
c94591_g7_i3	1.51353	1.17928	5.0243e-06	0.00141355	.
c85162_g3_i1	1.95417	1.05932	5.07572e-06	0.00142494	ASPG1_ARATH
c99126_g1_i9	3.02933	2.37798	5.07732e-06	0.00142494	.
c39702_g1_i1	-4.81756	-0.647129	5.10075e-06	0.00142976	PPR1A_CANFA
c38732_g1_i2	-4.74241	-0.685254	5.108e-06	0.00143003	.
c97833_g3_i1	-2.39701	0.00823996	5.11526e-06	0.00143031	YN8B_SCHPO
c57904_g1_i1	-2.72416	0.0637213	5.16541e-06	0.00144232	NRAM3_ARATH
c80697_g2_i1	-1.58887	6.37094	5.17347e-06	0.00144232	.
c94120_g2_i4	0.85235	2.95952	5.17721e-06	0.00144232	.
c93945_g1_i1	-1.03051	4.14655	5.21385e-06	0.00145076	CCX5_ARATH
c94229_g2_i6	-1.25975	1.96205	5.29719e-06	0.00147215	ODBA1_ARATH
c96131_g3_i3	1.08061	5.05351	5.30553e-06	0.00147267	EXG_YARLI
c101440_g1_i1	8.89983	3.63017	5.39784e-06	0.00149647	PSBP_PEA
c108694_g1_i1	9.74964	3.3169	5.4134e-06	0.00149896	CB4A_SOLLC
c23476_g1_i1	5.64887	-0.141502	5.42887e-06	0.00150142	Y1668_ARATH
c98745_g2_i1	-2.18061	1.54796	5.48133e-06	0.00151409	.
c133410_g1_i1	7.71276	1.46095	5.52339e-06	0.00152386	SUI11_ARATH
c82349_g1_i1	-1.9619	0.351851	5.5568e-06	0.00153123	DTC_ARATH
c86188_g4_i1	-1.2461	4.48249	5.66383e-06	0.00155769	HSP7C_PETHY
c96747_g4_i1	1.49409	6.27117	5.66651e-06	0.00155769	BGL12_ORYSJ
c77389_g1_i1	1.59337	1.2966	5.70204e-06	0.00156557	CRF6_ARATH
c89722_g2_i4	1.24747	2.13684	5.74464e-06	0.00157394	.
c90693_g1_i2	-2.28798	0.706733	5.74635e-06	0.00157394	.
c84113_g4_i1	-1.64426	2.87855	5.77112e-06	0.00157883	.
c98939_g1_i6	1.16678	2.9491	5.78871e-06	0.00158062	.
c112409_g1_i1	9.59706	3.17242	5.79686e-06	0.00158062	PSAN_ARATH
c84297_g1_i1	0.700465	8.06248	5.79848e-06	0.00158062	LDOX_PETHY
c87042_g1_i2	1.44047	1.01537	5.85341e-06	0.00159369	CCD11_ARATH
c81137_g1_i1	2.23961	1.1747	5.87562e-06	0.00159783	.
c70423_g2_i1	5.72499	-0.126932	5.90471e-06	0.00160382	.
c81228_g1_i1	1.18793	1.83375	5.92304e-06	0.00160689	GUN24_ORYSJ
c89177_g1_i1	-0.82765	4.72262	6.12409e-06	0.00165945	12KD_FRAAN
c91177_g7_i1	1.71812	1.09628	6.15742e-06	0.00166248	.
c89491_g4_i1	2.545	-0.131195	6.16043e-06	0.00166248	.
c89086_g6_i1	0.930999	4.39827	6.16098e-06	0.00166248	MYB28_ARATH
c96049_g9_i1	-1.93159	3.01348	6.16443e-06	0.00166248	.
c80130_g1_i9	1.4271	1.89242	6.20685e-06	0.00167194	PR1A_TOBAC
c95166_g2_i3	2.36022	2.52332	6.22274e-06	0.00167424	C7A52_PANGI
c91841_g2_i1	-1.52524	1.00694	6.25111e-06	0.00167734	ECA1_ARATH
c125333_g1_i1	9.45032	3.03421	6.25161e-06	0.00167734	PSBW_SPIOL
c53581_g2_i1	-3.45236	-0.335683	6.25633e-06	0.00167734	MYH7_HORSE
c97579_g1_i2	0.966038	4.3539	6.32622e-06	0.00169165	CER1_ARATH
c794_g1_i1	8.76782	3.64616	6.33112e-06	0.00169165	CB4B_ARATH
c89182_g2_i2	-1.69043	1.34187	6.332e-06	0.00169165	.
c91710_g2_i4	-0.894227	4.7938	6.38007e-06	0.00170179	ZIP11_ARATH
c92671_g1_i3	-1.1733	2.71859	6.38513e-06	0.00170179	.
c96292_g1_i1	0.757478	3.93309	6.39235e-06	0.00170179	.
c92466_g1_i2	1.56353	1.06591	6.44834e-06	0.00171469	DERL1_ARATH
c67983_g2_i1	2.94875	0.442969	6.47082e-06	0.00171867	TKPR2_ARATH
c58151_g1_i1	1.35899	3.58484	6.51444e-06	0.00172585	CAMT3_ARATH
c62971_g1_i1	-1.42531	1.13457	6.52103e-06	0.00172585	.
c88158_g4_i2	-2.65263	-0.123078	6.52379e-06	0.00172585	.
c117149_g1_i1	9.36731	2.95685	6.52816e-06	0.00172585	PSAG_ARATH
c84024_g2_i1	1.62716	2.2589	6.54755e-06	0.00172897	CXE2_ARATH
c95546_g4_i3	-1.12829	2.54347	6.66735e-06	0.00175857	.
c91809_g2_i2	0.677909	4.39225	6.69366e-06	0.00176347	KPYC_SOYBN
c73306_g1_i1	-1.37648	2.25905	6.74781e-06	0.00177568	.
c91933_g5_i1	2.63503	0.334397	6.82235e-06	0.00179298	Y2579_ARATH
c92722_g2_i1	-0.796683	3.34991	6.82931e-06	0.00179298	.
c110547_g1_i1	9.2529	2.85013	6.94942e-06	0.00182061	CB4C_ARATH
c90182_g1_i3	1.80668	1.81616	6.9505e-06	0.00182061	.
c55516_g1_i1	-0.923225	3.01225	7.05125e-06	0.00184488	.
c98551_g2_i14	1.46658	1.77655	7.07765e-06	0.00184966	Y3720_ARATH
c88076_g1_i2	-0.674104	4.59248	7.11195e-06	0.00185417	HAT5_ARATH
c86701_g1_i3	1.62566	2.88777	7.11305e-06	0.00185417	Y2168_ARATH
c36505_g1_i1	-4.19977	-0.320872	7.1226e-06	0.00185417	.
c70812_g1_i3	-1.6643	5.96748	7.12747e-06	0.00185417	.
c74628_g2_i1	-1.5851	0.784924	7.17739e-06	0.00186407	.
c98378_g2_i11	1.45686	1.58641	7.18187e-06	0.00186407	DHQSD_ARATH
c2162_g1_i1	9.18669	2.78846	7.21265e-06	0.00186993	.
c89467_g3_i3	-0.80907	6.59317	7.22765e-06	0.00187169	.
c60467_g2_i1	2.98155	0.105616	7.26267e-06	0.00187862	RAX3_ARATH
c100091_g1_i2	0.909334	3.8007	7.39455e-06	0.00191057	LRK91_ARATH
c78559_g1_i1	0.875731	3.2458	7.43573e-06	0.00191819	.
c98694_g1_i1	-0.78792	5.73721	7.44088e-06	0.00191819	GSO1_ARATH
c95546_g4_i1	-1.06562	2.90005	7.46534e-06	0.00192232	.
c99561_g3_i2	-0.767209	4.12216	7.48169e-06	0.00192293	GALM_BOVIN
c91329_g1_i6	1.16149	2.2175	7.4846e-06	0.00192293	ADHL2_ARATH
c93819_g2_i4	-2.40603	0.017149	7.52023e-06	0.00192991	.
c90177_g6_i1	3.39948	0.391311	7.54025e-06	0.00193287	.
c97579_g1_i1	0.725775	5.03114	7.58127e-06	0.0019412	CER1_ARATH
c81305_g6_i1	9.098	2.70543	7.6212e-06	0.00194583	CB23_SOYBN
c97921_g4_i1	-6.4208	0.317872	7.62935e-06	0.00194583	.
c41225_g1_i1	1.33136	2.36405	7.63297e-06	0.00194583	.
c61391_g1_i2	-2.26161	-0.0620259	7.63348e-06	0.00194583	.
c132390_g1_i1	-4.67166	-0.712456	7.72046e-06	0.00196361	.
c147205_g1_i1	-4.6715	-0.716536	7.72046e-06	0.00196361	SDHB_PIG
c68788_g2_i1	9.05148	2.66283	7.84114e-06	0.00199208	PIP2_PEA
c84905_g4_i1	0.956747	5.14574	7.86002e-06	0.00199465	AB32G_ARATH
c26281_g1_i1	-4.67171	-0.713259	7.93728e-06	0.00201202	NNTM_BOVIN
c93904_g2_i3	-2.24427	0.541977	7.98856e-06	0.00202277	.
c92511_g2_i1	1.46684	0.862468	8.02336e-06	0.00202785	POLX_TOBAC
c77259_g3_i1	2.89349	-0.115575	8.02645e-06	0.00202785	AB2G_ARATH
c93795_g3_i2	1.07409	2.52137	8.04077e-06	0.00202922	TRE1_ARATH
c96416_g3_i8	0.897025	3.35594	8.09328e-06	0.00204021	.
c60130_g2_i1	2.22893	0.0972327	8.16943e-06	0.00205713	BCB1_ARATH
c86047_g1_i2	1.54131	5.64247	8.4099e-06	0.00211535	EXP10_ARATH
c85477_g8_i1	-2.79939	0.134932	8.47715e-06	0.00212992	.
c81072_g1_i4	-0.804588	4.57743	8.49208e-06	0.00213132	.
c95687_g3_i1	1.69049	1.9509	8.50591e-06	0.00213244	C71E1_SORBI
c94195_g2_i3	0.997028	3.54476	8.52953e-06	0.00213405	CSE_ARATH
c97324_g8_i1	-2.25319	0.164116	8.53108e-06	0.00213405	.
c95723_g1_i1	1.26966	2.5625	8.58726e-06	0.00214575	SUBL_ARATH
c60208_g1_i1	-1.50738	1.24845	8.65165e-06	0.00215947	C2GR1_ARATH
c89142_g2_i1	2.6246	-0.0858301	8.66624e-06	0.00216075	.
c70389_g1_i1	6.49586	0.47344	8.73995e-06	0.00217674	.
c60360_g1_i1	2.56752	0.1565	8.7526e-06	0.00217752	.
c92062_g3_i1	3.39845	1.24136	8.82212e-06	0.00219242	FL3H_PETCR
c84767_g1_i1	1.64198	1.68657	8.83198e-06	0.00219248	PLY5_ARATH
c70397_g1_i1	-2.03207	0.545924	8.86424e-06	0.00219809	.
c91804_g3_i3	1.14347	3.46726	8.89519e-06	0.00220071	LACS1_ARATH
c81305_g5_i1	7.77287	1.51456	8.89726e-06	0.00220071	.
c97577_g3_i1	1.07869	2.1219	8.90377e-06	0.00220071	AL3F1_ARATH
c9556_g1_i1	8.83537	2.46365	9.07033e-06	0.00223945	SGAT_ARATH
c89155_g5_i1	1.02581	8.29761	9.09008e-06	0.0022419	GDL79_ARATH
c94518_g1_i1	-0.782295	4.56196	9.10509e-06	0.00224317	.
c18765_g2_i1	8.83535	2.46254	9.15888e-06	0.00225399	.
c120176_g1_i1	7.65083	1.40921	9.1803e-06	0.00225682	ATPX_SPIOL
c95230_g4_i1	1.76518	1.13282	9.20051e-06	0.00225935	.
c98912_g2_i6	0.662581	4.98038	9.22666e-06	0.00226333	AB32G_ARATH
c82638_g1_i1	1.39766	1.45613	9.31678e-06	0.00228298	.
c81305_g4_i1	8.15558	3.62557	9.4119e-06	0.00230381	CB2G_SOLLC
c97518_g3_i4	0.853972	3.2786	9.46483e-06	0.00231428	.
c77723_g1_i1	0.948343	3.41489	9.55434e-06	0.00233367	BH063_ARATH
c91512_g3_i1	1.82004	2.66631	9.58614e-06	0.00233893	NIP11_ORYSJ
c82940_g1_i2	1.01938	2.78751	9.65905e-06	0.00235376	.
c73452_g1_i1	0.79763	5.9971	9.6676e-06	0.00235376	REMO_SOLTU
c89390_g2_i3	2.5369	-0.13128	9.71095e-06	0.00236179	CCH_ARATH
c89884_g1_i2	-1.6588	1.65324	9.74949e-06	0.00236656	BH123_ARATH
c56745_g1_i1	-0.90548	2.62804	9.75131e-06	0.00236656	.
c80598_g2_i2	-1.70043	1.30084	9.7892e-06	0.00237322	.
c94842_g7_i2	1.19929	2.06417	9.80553e-06	0.00237466	.
c91177_g10_i1	1.40962	1.84682	9.82271e-06	0.00237629	.
c89878_g1_i4	3.65314	1.45046	9.89182e-06	0.00238854	.
c142724_g1_i1	8.7101	2.3489	9.8943e-06	0.00238854	PSBY_SPIOL
c94932_g4_i4	1.93556	0.792558	9.93045e-06	0.00239473	.
c100229_g2_i2	-2.80169	-0.0308063	9.99645e-06	0.0024081	.
c19156_g1_i1	-4.81745	-0.647298	1.00198e-05	0.00241074	.
c99126_g1_i12	3.03088	1.48696	1.00286e-05	0.00241074	.
c91233_g7_i1	-1.24023	1.48312	1.00597e-05	0.00241567	PGKY_TOBAC
c82665_g1_i3	1.51811	1.95609	1.00965e-05	0.00242196	.
c92751_g1_i1	-6.87798	0.659459	1.01136e-05	0.00242352	.
c80211_g1_i1	0.734595	7.16009	1.02837e-05	0.00245747	ORYA_ORYSJ
c72374_g1_i1	-1.36394	1.82821	1.02839e-05	0.00245747	.
c90851_g1_i2	4.048	0.707048	1.02921e-05	0.00245747	MP705_ARATH
c111946_g1_i1	7.6787	1.43556	1.03028e-05	0.00245747	CP41A_ARATH
c83498_g1_i5	1.34837	1.38992	1.03092e-05	0.00245747	KRP3_ARATH
c67983_g1_i1	3.66318	-0.154751	1.03646e-05	0.00246808	.
c93423_g1_i2	1.89664	1.00377	1.04783e-05	0.00249061	NRAM1_ORYSJ
c92183_g4_i1	-0.920604	2.65528	1.04811e-05	0.00249061	CALX1_ARATH
c1018_g2_i1	8.62232	2.26863	1.05389e-05	0.00250176	DXR_ORYSJ
c45661_g1_i1	-1.10134	2.06095	1.0553e-05	0.00250248	LSM3A_ARATH
c80706_g1_i1	-0.895568	3.58419	1.0591e-05	0.00250889	ARR5_ARATH
c82231_g7_i1	-2.13496	1.05941	1.06031e-05	0.00250914	.
c86845_g1_i2	0.855571	2.82118	1.06496e-05	0.00251753	Y8631_DICDI
c93811_g4_i1	4.16048	-0.284718	1.06799e-05	0.0025198	ESPE_MYCTU
c95736_g1_i11	-3.2185	-0.462043	1.06813e-05	0.0025198	.
c91010_g1_i3	3.44768	0.603174	1.07136e-05	0.00252311	VINSY_RAUSE
c78415_g1_i1	2.25086	1.63896	1.07175e-05	0.00252311	RAX2_ARATH
c90613_g2_i4	1.11841	2.06686	1.08212e-05	0.0025449	DIR5_ARATH
c94198_g2_i3	0.860073	2.99963	1.08344e-05	0.00254539	FIMB2_ARATH
c141718_g1_i1	8.58599	2.23595	1.0892e-05	0.0025548	PSAEA_NICSY
c92324_g1_i4	-1.16382	3.26605	1.08969e-05	0.0025548	.
c79013_g1_i1	2.45976	0.933013	1.09856e-05	0.00257294	PKS1_ARATH
c88865_g1_i2	-1.16157	3.17397	1.10432e-05	0.00258378	ASAT1_ARATH
c96027_g3_i1	0.625844	6.40791	1.11087e-05	0.00259552	ACP1_CASGL
c94187_g2_i1	1.31448	3.04229	1.11161e-05	0.00259552	.
c90607_g1_i1	0.612021	6.08854	1.11663e-05	0.00260456	PSAD_CUCSA
c81535_g1_i1	-5.24078	-0.454224	1.11842e-05	0.00260607	.
c96491_g9_i1	2.52713	0.0210257	1.12125e-05	0.00260999	.
c11103_g1_i1	-3.80159	-0.522418	1.12266e-05	0.00261062	.
c96838_g1_i8	2.13116	1.31905	1.13015e-05	0.00262534	BGAL6_ARATH
c92523_g1_i1	-0.994038	2.82149	1.14145e-05	0.00264704	WRK22_ARATH
c89700_g1_i7	-0.939121	2.99637	1.14181e-05	0.00264704	.
c94098_g1_i1	-1.03595	2.36069	1.15605e-05	0.00267732	MPP10_HUMAN
c93072_g3_i1	0.698434	4.37517	1.16057e-05	0.00268506	AYR1_SCHPO
c54735_g3_i1	-1.92298	0.246475	1.17323e-05	0.00271159	C72A1_CATRO
c93589_g3_i1	0.882367	2.84572	1.18978e-05	0.00274706	.
c94507_g1_i1	1.14235	2.51067	1.19136e-05	0.00274794	WRK14_ARATH
c96416_g3_i4	1.24891	2.05506	1.19517e-05	0.00275393	.
c90002_g3_i1	1.94052	2.41813	1.20126e-05	0.00276517	.
c87049_g2_i2	2.59384	0.908889	1.21632e-05	0.00279544	.
c144803_g1_i1	-1.5018	1.76419	1.21686e-05	0.00279544	.
c55055_g2_i1	1.9448	0.910942	1.21957e-05	0.00279884	.
c72168_g1_i1	-1.31159	5.93998	1.22587e-05	0.00281046	.
c26163_g2_i1	8.43074	2.09551	1.23161e-05	0.00282077	CB11_SOLLC
c94398_g2_i4	0.919173	2.61918	1.23632e-05	0.0028272	AOX1_MANIN
c87595_g1_i1	1.1824	3.13189	1.23691e-05	0.0028272	.
c87753_g1_i1	1.6621	3.68483	1.23813e-05	0.0028272	LAX3_MEDTR
c97691_g3_i7	-0.666885	4.23568	1.25353e-05	0.00285935	SSL5_ARATH
c34926_g1_i1	7.63254	2.5739	1.25472e-05	0.00285935	CAHC_PEA
c25777_g1_i1	5.56544	-0.222858	1.25956e-05	0.00286752	.
c10287_g1_i1	8.3931	2.06246	1.26297e-05	0.00287241	S17P_SPIOL
c96347_g1_i2	-1.07956	4.53783	1.27748e-05	0.00290249	.
c80130_g1_i10	1.65833	1.68855	1.28483e-05	0.0029163	PR1A_TOBAC
c34520_g1_i1	8.37757	2.04856	1.28639e-05	0.00291694	GCSP_PEA
c92547_g1_i1	0.659603	6.2072	1.29468e-05	0.0029328	.
c89762_g2_i2	-1.58309	1.74395	1.29773e-05	0.00293681	GRXS2_ARATH
c93892_g3_i1	0.68561	4.00472	1.30035e-05	0.00293982	BCAT2_ARATH
c95625_g1_i2	1.47196	1.12452	1.30445e-05	0.00294615	BGH3B_BACO1
c87005_g4_i1	0.740386	4.80175	1.30772e-05	0.00295062	.
c99126_g1_i4	3.12102	2.21969	1.31146e-05	0.00295597	SCP7_ARATH
c91015_g2_i1	0.959376	3.57522	1.31269e-05	0.00295597	GUN8_ARATH
c87961_g5_i8	-1.19348	3.11505	1.32002e-05	0.00296954	.
c100137_g2_i1	1.30873	1.53406	1.32332e-05	0.00297404	ZN363_HUMAN
c143601_g1_i1	-1.35689	4.32236	1.33688e-05	0.00300156	.
c93334_g8_i4	-1.52867	1.24242	1.3524e-05	0.0030334	.
c141995_g1_i1	8.73642	5.18874	1.3651e-05	0.00305888	RCA2_LARTR
c81375_g1_i1	1.1568	1.90771	1.37227e-05	0.00307029	.
c84581_g1_i1	-1.0217	2.17172	1.37288e-05	0.00307029	.
c99964_g1_i9	-1.03816	2.74272	1.37968e-05	0.00308211	.
c80339_g2_i1	2.40701	0.303246	1.38088e-05	0.00308211	Y4200_ARATH
c86193_g4_i1	-0.590714	7.31581	1.38529e-05	0.00308895	EF1A_MANES
c91985_g5_i3	1.40961	1.04149	1.38871e-05	0.00309354	.
c89580_g1_i1	1.93308	0.394009	1.41161e-05	0.00314148	.
c45558_g1_i1	-0.59573	6.30566	1.41323e-05	0.00314201	PIP12_ORYSJ
c87288_g2_i1	0.760752	4.50624	1.42606e-05	0.00316745	FABG_CUPLA
c95977_g4_i2	0.60679	5.64348	1.45122e-05	0.00321787	NFYA3_ARATH
c34654_g2_i1	8.23946	1.92412	1.45158e-05	0.00321787	GLO1_ARATH
c99580_g2_i3	1.11702	2.62133	1.45995e-05	0.00323328	NUDT2_ARATH
c91710_g2_i5	-0.857694	3.48593	1.46147e-05	0.00323349	.
c95368_g1_i10	1.90721	0.296773	1.46593e-05	0.00324022	Y5157_ARATH
c98563_g1_i2	0.930279	2.63499	1.47666e-05	0.00325534	TTC7A_HUMAN
c57271_g1_i1	3.69133	0.146812	1.47688e-05	0.00325534	.
c83625_g1_i1	0.786632	4.25565	1.47805e-05	0.00325534	MATE3_ARATH
c93380_g1_i4	2.17083	1.22835	1.47951e-05	0.00325534	.
c86801_g1_i3	-1.51049	1.86107	1.47991e-05	0.00325534	YPQ3_YEAST
c91010_g1_i1	2.80228	1.62772	1.48298e-05	0.00325893	VINSY_RAUSE
c62009_g2_i1	3.58397	0.0388778	1.48652e-05	0.00326357	PER48_ARATH
c98592_g2_i1	1.17225	2.74205	1.49568e-05	0.00327972	SUBL_ARATH
c83221_g1_i2	-2.03118	2.0598	1.49675e-05	0.00327972	.
c74348_g1_i2	-1.60975	5.9423	1.50241e-05	0.00328895	.
c87086_g2_i3	-1.16892	2.50601	1.50569e-05	0.00329297	GULDH_MYCTU
c88183_g3_i1	-2.54994	-0.0309859	1.5118e-05	0.00330315	HARB1_RAT
c82533_g1_i1	-1.07572	2.90987	1.51749e-05	0.00331243	USPAL_ARATH
c101787_g1_i1	8.19381	1.8833	1.52029e-05	0.00331535	.
c54903_g3_i1	8.19894	1.88812	1.52443e-05	0.00332121	CHLH_ORYSI
c66687_g1_i1	-4.81727	-0.647341	1.53261e-05	0.00333527	ACTN3_BOVIN
c93598_g2_i6	2.64306	-0.247627	1.53381e-05	0.00333527	.
c79188_g1_i2	1.56887	1.62795	1.54678e-05	0.00336025	.
c69924_g1_i1	-1.14092	2.11928	1.55031e-05	0.00336473	AB1F_ARATH
c90836_g3_i1	-0.937536	2.60839	1.55208e-05	0.00336536	.
c89775_g5_i2	-3.80051	-0.522437	1.55716e-05	0.00337316	.
c96933_g2_i3	2.76991	1.37081	1.56007e-05	0.00337627	LAC14_ARATH
c94659_g3_i1	1.25757	4.94977	1.57708e-05	0.00340982	GDL86_ARATH
c98156_g2_i8	-1.25805	3.06769	1.58636e-05	0.00342664	.
c71944_g1_i1	-5.31677	-0.402742	1.58791e-05	0.00342675	LORF2_MOUSE
c79781_g1_i2	-1.32245	1.16574	1.59361e-05	0.00343579	.
c8574_g1_i1	8.12558	1.82358	1.62078e-05	0.00349107	ASNS2_PEA
c80753_g1_i1	-1.09958	3.14136	1.62463e-05	0.00349605	CBF5_ARATH
c86052_g1_i1	1.11828	2.69995	1.6272e-05	0.00349829	IQD1_ARATH
c86920_g1_i1	0.579795	8.27659	1.63847e-05	0.00351918	FL3H_PETHY
c76212_g1_i1	1.12774	1.6898	1.64161e-05	0.00352261	IAA17_ARATH
c93616_g1_i2	0.923891	2.99671	1.64459e-05	0.00352569	.
c95232_g1_i14	-0.94691	3.41465	1.65471e-05	0.00354302	.
c91777_g1_i1	1.64654	0.843545	1.65578e-05	0.00354302	.
c19347_g1_i1	8.11522	1.81368	1.65909e-05	0.00354676	FER1_PEA
c136934_g1_i1	7.27873	1.09726	1.66873e-05	0.00356404	CP122_ARATH
c89211_g1_i1	8.10028	1.8014	1.67501e-05	0.00357409	FENR1_PEA
c94395_g1_i10	2.1234	0.415051	1.69887e-05	0.00362161	TPR1_ARATH
c29874_g1_i1	-4.73292	-0.683845	1.70064e-05	0.003622	.
c81666_g1_i1	-0.763369	3.38345	1.70785e-05	0.00363395	.
c82814_g2_i1	0.65112	7.11615	1.7157e-05	0.00364725	THIC2_ARATH
c100155_g1_i3	-0.70691	4.37643	1.72567e-05	0.00366347	.
c69600_g1_i1	-2.01683	0.708648	1.72654e-05	0.00366347	.
c125401_g1_i1	8.46132	3.21312	1.73646e-05	0.00368108	PSBQ2_ARATH
c85648_g2_i1	-1.31914	1.31017	1.73945e-05	0.00368401	COPIA_DROME
c94658_g5_i1	-2.12754	0.0959175	1.74343e-05	0.00368899	.
c87720_g2_i3	2.09565	0.780255	1.74594e-05	0.00369088	C85A1_SOLLC
c94531_g2_i3	1.82865	0.331632	1.75693e-05	0.00371067	.
c86576_g3_i1	-0.758334	6.04501	1.76504e-05	0.00372128	AAP3_ARATH
c141613_g1_i1	8.05962	1.76652	1.76522e-05	0.00372128	PSAEA_NICSY
c135404_g1_i1	8.50405	3.89082	1.78784e-05	0.00376549	CB12_SOLLC
c85478_g1_i1	0.845024	7.26443	1.79404e-05	0.00377504	LAR_DESUN
c85330_g1_i1	-0.908022	2.42771	1.79703e-05	0.00377785	HSP80_SOLLC
c79867_g2_i1	8.61389	4.05328	1.80561e-05	0.0037924	RBS3_PEA
c66574_g1_i1	-1.49102	0.868269	1.80978e-05	0.00379766	RUVB2_XENLA
c141451_g1_i1	8.00972	1.72172	1.8309e-05	0.00383843	NIA_LOTJA
c91804_g3_i5	1.76231	0.854489	1.8388e-05	0.00385145	LACS1_ARATH
c80071_g1_i1	-1.39642	1.4525	1.84656e-05	0.00386417	.
c127889_g1_i1	-4.59427	-0.746349	1.84934e-05	0.00386642	.
c94859_g1_i3	2.00438	2.10405	1.8516e-05	0.00386761	PER4_VITVI
c100146_g2_i11	1.71505	0.971189	1.85977e-05	0.00388112	.
c90161_g1_i3	1.84666	0.867851	1.86366e-05	0.00388567	RCBT2_MOUSE
c95487_g2_i1	1.3974	1.56728	1.9e-05	0.00395782	.
c90002_g3_i2	1.95264	2.34376	1.90559e-05	0.00396585	.
c4403_g1_i1	-4.51456	-0.777332	1.91784e-05	0.00398591	RS25_SHEEP
c9394_g1_i1	-4.89364	-0.613515	1.91873e-05	0.00398591	.
c91992_g7_i1	-0.896308	4.222	1.92669e-05	0.00399879	.
c95166_g2_i5	2.41192	2.4015	1.93809e-05	0.00401773	.
c126341_g1_i1	7.95556	1.67419	1.93934e-05	0.00401773	TCTP_MEDSA
c81953_g2_i2	1.74125	2.45886	1.94534e-05	0.0040265	.
c88247_g1_i1	0.939882	3.60791	1.96227e-05	0.00405785	AROG_SOLTU
c89835_g10_i1	-2.41649	-0.106471	1.9647e-05	0.00405919	.
c26581_g1_i1	-1.31915	1.86034	1.96778e-05	0.00406187	PMGI_MAIZE
c74382_g3_i1	-2.07806	0.0598906	1.98145e-05	0.0040864	.
c94727_g1_i2	-1.27434	1.60113	1.98737e-05	0.00409035	.
c29585_g1_i1	8.22407	2.99075	1.98803e-05	0.00409035	PSAO_ARATH
c97190_g2_i2	-2.35894	1.84745	1.98875e-05	0.00409035	.
c58806_g1_i2	7.93297	1.6551	1.99588e-05	0.0041013	CUT1B_ARATH
c99776_g2_i4	1.61927	0.874304	2.00012e-05	0.00410458	EDS1L_ARATH
c54663_g2_i1	-4.61834	-0.739687	2.00107e-05	0.00410458	PGAM2_HUMAN
c98331_g7_i1	-4.77591	-0.65772	2.00615e-05	0.00410794	.
c99019_g3_i1	1.06047	2.77652	2.00632e-05	0.00410794	YG31B_YEAST
c88720_g2_i1	-1.32369	1.51702	2.01316e-05	0.00411496	.
c93423_g1_i6	2.22568	0.882124	2.01336e-05	0.00411496	NRAM1_ORYSJ
c86276_g1_i1	0.889635	7.18045	2.01808e-05	0.00412092	C7A52_PANGI
c84530_g1_i1	1.32887	1.92351	2.02346e-05	0.00412821	SUT35_ARATH
c71873_g1_i1	-3.66858	-0.589287	2.02654e-05	0.00413071	.
c97320_g6_i3	-1.19203	2.85755	2.02831e-05	0.00413071	.
c84245_g1_i1	2.06139	1.36673	2.04328e-05	0.00415747	TRAC9_MAIZE
c99272_g2_i3	-0.604088	6.51472	2.06382e-05	0.00419551	RS193_ARATH
c88960_g6_i1	2.07715	1.13708	2.06713e-05	0.00419851	ERDL5_ARATH
c93100_g4_i1	1.38978	1.37645	2.07417e-05	0.00420905	AAE5_ARATH
c90037_g2_i1	1.09077	3.38351	2.07777e-05	0.00420974	GLNA2_DAUCA
c142265_g1_i1	7.90736	1.63167	2.0782e-05	0.00420974	TIC62_PEA
c77570_g2_i1	2.45734	-0.176774	2.08248e-05	0.00421465	.
c53335_g1_i1	2.61903	-0.0874114	2.09384e-05	0.00423389	.
c99829_g2_i1	-1.18413	1.47025	2.10154e-05	0.00424569	PWD_ARATH
c92104_g4_i1	1.13864	2.90829	2.11397e-05	0.00426701	TAR4_ARATH
c86485_g1_i1	1.40964	0.98894	2.13514e-05	0.0043038	LHTL8_ARATH
c24444_g2_i1	7.14612	0.985251	2.13597e-05	0.0043038	PSBS_SPIOL
c96387_g1_i1	0.939409	2.93427	2.15191e-05	0.00433209	CTPA3_ARATH
c92820_g2_i1	4.61401	-0.717896	2.15382e-05	0.00433211	.
c91238_g2_i2	2.25916	2.43726	2.15975e-05	0.00433975	SRG1_ARATH
c91279_g8_i1	1.62139	1.82895	2.16143e-05	0.00433975	AB31G_ARATH
c46549_g2_i1	6.99567	1.87773	2.1661e-05	0.00434347	KPPR_MESCR
c82997_g1_i1	1.96666	0.33626	2.1671e-05	0.00434347	.
c109049_g1_i1	-3.78951	-0.528438	2.18082e-05	0.00436715	.
c86309_g1_i1	1.58588	1.96983	2.18498e-05	0.00437163	FATB_ARATH
c90849_g1_i1	2.15419	2.24847	2.19208e-05	0.00438198	PER51_ARATH
c99643_g2_i1	1.0818	1.90331	2.20447e-05	0.00439961	.
c96898_g1_i1	2.83634	0.053494	2.20476e-05	0.00439961	C2GR1_ARATH
c37930_g1_i1	7.1015	0.952353	2.20944e-05	0.00440306	NLTP_CICAR
c75785_g1_i1	-2.14653	0.302088	2.21141e-05	0.00440306	.
c120539_g1_i1	-4.69742	-0.708155	2.21412e-05	0.00440306	CX6B1_BOVIN
c90264_g3_i1	1.53051	0.705554	2.21422e-05	0.00440306	CYSEP_PHAVU
c98338_g5_i3	0.768556	5.41877	2.23429e-05	0.0044391	AB2B_ARATH
c828_g2_i1	7.83667	1.57208	2.2474e-05	0.00446126	GLNA2_MEDSA
c99267_g2_i2	2.05376	1.28021	2.25445e-05	0.00447137	VSR6_ARATH
c96989_g1_i1	-2.29493	-0.0387583	2.25821e-05	0.00447493	.
c91792_g4_i1	1.26333	2.1567	2.26979e-05	0.00449397	.
c86079_g3_i1	-1.82324	0.552013	2.29392e-05	0.0045378	VATB2_ARATH
c93348_g3_i1	-1.34382	2.33407	2.301e-05	0.00454785	.
c91429_g1_i1	1.16385	1.53436	2.31343e-05	0.00456508	.
c90353_g2_i1	-0.731168	3.35069	2.31372e-05	0.00456508	.
c91812_g3_i1	-1.30887	1.36786	2.34195e-05	0.00461678	.
c96152_g2_i1	0.589734	7.11323	2.36078e-05	0.00464987	F3PH_PETHY
c37950_g1_i1	7.78538	1.52681	2.3669e-05	0.00465748	GLYM_PEA
c91993_g10_i2	-2.19237	0.0190696	2.36872e-05	0.00465748	.
c86664_g4_i4	2.0631	0.709992	2.39634e-05	0.0047068	SWT17_ARATH
c95977_g4_i1	0.635173	5.69517	2.39794e-05	0.0047068	NFYA6_ARATH
c98912_g2_i7	0.582279	4.98862	2.42368e-05	0.00475324	AB32G_ARATH
c95087_g2_i1	1.56	1.17082	2.42983e-05	0.00476119	.
c34926_g1_i2	7.93155	2.72021	2.43288e-05	0.00476308	CAHC_PEA
c74390_g1_i2	5.17265	-0.41804	2.43619e-05	0.00476547	.
c86701_g1_i2	1.58022	2.72895	2.44405e-05	0.00477673	Y2168_ARATH
c10524_g2_i1	7.746	1.49281	2.45214e-05	0.00478844	FRO6_ARATH
c97621_g5_i3	2.53769	1.3556	2.45589e-05	0.00479166	EXL3_ARATH
c83652_g1_i1	1.0366	1.9744	2.46825e-05	0.00481165	LSH6_ARATH
c93334_g8_i3	-1.85302	0.996209	2.47773e-05	0.004826	.
c94281_g4_i1	1.07814	1.97813	2.49947e-05	0.00486419	.
c97190_g2_i3	-2.26488	0.567218	2.50462e-05	0.00487004	.
c85162_g3_i2	3.31985	0.99743	2.51206e-05	0.00488036	.
c57710_g1_i1	6.83433	1.84799	2.58664e-05	0.00502052	RCA_MALDO
c82842_g1_i1	1.07584	1.67213	2.58861e-05	0.00502052	.
c89868_g8_i3	0.981473	3.7135	2.59502e-05	0.00502522	.
c98402_g1_i1	-3.31518	-0.420036	2.59544e-05	0.00502522	.
c47970_g1_i1	7.70786	1.45901	2.614e-05	0.00505684	ABA2_PRUAR
c48434_g2_i1	7.69012	1.44427	2.61811e-05	0.0050605	PGKH_TOBAC
c94932_g5_i1	1.9107	0.363701	2.62492e-05	0.00506937	.
c95570_g2_i4	2.68606	1.39038	2.63033e-05	0.0050695	MYB32_ARATH
c98592_g2_i8	1.42887	2.41079	2.63341e-05	0.0050695	SBT54_ARATH
c76734_g1_i1	-0.518674	5.25617	2.63376e-05	0.0050695	PFD5_ARATH
c98938_g10_i1	-2.65198	-0.29715	2.63389e-05	0.0050695	.
c77307_g1_i1	-1.35518	1.60905	2.66648e-05	0.00512488	B3GTJ_ARATH
c126141_g1_i1	-4.58767	-0.751542	2.66716e-05	0.00512488	RL4_PONAB
c92059_g3_i2	-2.47824	3.12843	2.6784e-05	0.00514214	.
c34926_g1_i3	7.8566	2.7904	2.68787e-05	0.00515598	CAHC_PEA
c90908_g1_i13	-0.855446	2.58976	2.69321e-05	0.00516189	MATE2_ARATH
c85667_g1_i1	1.71341	0.888261	2.7076e-05	0.0051851	.
c7530_g1_i1	7.82131	2.754	2.73564e-05	0.00523439	UCRIA_PEA
c143451_g1_i1	7.67757	1.43178	2.74024e-05	0.0052388	.
c109664_g1_i1	6.94377	0.825037	2.74395e-05	0.00524149	E13B_PHAVU
c62851_g3_i1	-1.61365	0.543131	2.74641e-05	0.00524179	C75A2_SOLME
c93053_g1_i1	-1.19579	1.72656	2.75728e-05	0.00525631	.
c79829_g1_i2	2.01591	1.26644	2.75944e-05	0.00525631	COL1_ARATH
c87441_g3_i1	-0.95108	2.91679	2.76093e-05	0.00525631	.
c94899_g1_i1	-1.40936	1.05711	2.77367e-05	0.00527616	RCC2_HUMAN
c91118_g7_i1	0.948987	3.59818	2.78855e-05	0.00530003	EXPB3_ARATH
c46038_g1_i1	6.76777	1.79082	2.79099e-05	0.00530026	TKTC1_ARATH
c96049_g6_i1	-1.29166	10.5473	2.81252e-05	0.00533668	.
c60264_g1_i1	-4.70852	-0.706056	2.81803e-05	0.00534256	TNNT1_BOVIN
c40395_g2_i1	7.6374	1.39993	2.8203e-05	0.00534256	U603_ARATH
c81153_g1_i1	-1.3203	2.7253	2.84275e-05	0.00537651	.
c89534_g1_i2	2.54972	0.92531	2.84294e-05	0.00537651	ACCH1_ARATH
c93777_g5_i1	-1.0031	2.45148	2.8486e-05	0.00538275	.
c84920_g2_i1	-1.62714	0.496882	2.87738e-05	0.00543262	WNK5_ARATH
c45976_g1_i1	6.74035	1.76495	2.8877e-05	0.0054439	TIP1_MEDTR
c93310_g3_i1	0.497773	6.76255	2.88813e-05	0.0054439	SPL5_ARATH
c97133_g1_i2	1.32905	1.53793	2.91668e-05	0.00549317	.
c74465_g1_i1	-0.7163	7.28493	2.92024e-05	0.00549534	MTP10_ARATH
c118222_g1_i1	7.6114	1.37771	2.93235e-05	0.00551356	NIR_BETPN
c82552_g1_i1	0.565039	5.63426	2.95189e-05	0.00554573	CALR3_ARATH
c93972_g2_i1	1.29364	2.38407	2.96333e-05	0.00556263	.
c93587_g2_i3	1.51419	1.13322	2.97869e-05	0.00558687	.
c127477_g1_i1	7.60115	1.36959	2.98424e-05	0.00559267	ATPD_PEA
c74904_g1_i1	1.85864	0.568381	2.99027e-05	0.00559936	.
c91799_g1_i1	-1.018	2.54168	3.02956e-05	0.00566828	.
c90180_g6_i2	1.6384	0.611328	3.04103e-05	0.00568507	.
c86689_g1_i2	2.66241	1.8582	3.05285e-05	0.0057025	.
c89315_g4_i3	0.787298	2.85282	3.06188e-05	0.00571469	KNAT3_ARATH
c86779_g2_i2	3.12184	-0.465068	3.077e-05	0.00573496	.
c41898_g2_i1	-4.50864	-0.786965	3.08029e-05	0.00573496	RL7A_BOVIN
c127572_g1_i1	-4.50864	-0.786949	3.08029e-05	0.00573496	RL24_RAT
c91015_g2_i4	0.959973	3.00216	3.09396e-05	0.0057557	GUN8_ARATH
c81305_g4_i2	7.57109	1.34161	3.10131e-05	0.00576466	CB2G_SOLLC
c101010_g1_i1	7.55762	1.33203	3.11627e-05	0.00578774	.
c84439_g1_i2	1.48274	1.07915	3.12133e-05	0.00579243	VIAAT_XENLA
c85408_g1_i1	1.01574	2.46529	3.13578e-05	0.00581451	.
c93263_g7_i1	1.15848	1.33362	3.14631e-05	0.00582929	.
c95230_g4_i4	1.35185	1.57628	3.15e-05	0.00582929	.
c83306_g6_i1	-1.16215	1.65833	3.15142e-05	0.00582929	.
c90182_g1_i8	1.97789	1.87867	3.15819e-05	0.00583708	.
c96044_g4_i3	1.09578	2.09196	3.1759e-05	0.00586505	AAP7_ARATH
c98912_g2_i5	0.58617	5.07139	3.19247e-05	0.00589028	AB32G_ARATH
c98156_g2_i10	-1.34955	2.30119	3.19473e-05	0.00589028	7SB1_SOYBN
c87533_g4_i3	0.849019	2.64553	3.20193e-05	0.00589877	SGR2_ARATH
c89253_g7_i1	1.03116	2.96221	3.21545e-05	0.00591889	.
c97569_g1_i1	3.15143	0.0248305	3.22483e-05	0.00593137	.
c91877_g3_i4	-1.31531	1.37269	3.24763e-05	0.00596849	.
c24444_g1_i1	7.52463	1.30241	3.25036e-05	0.00596869	.
c94398_g2_i5	0.917305	3.67578	3.25374e-05	0.00597008	AOX1_MANIN
c92716_g4_i2	-0.768191	5.26201	3.26689e-05	0.00598923	HST_TOBAC
c91809_g2_i1	0.587734	4.74061	3.27308e-05	0.00598923	KPYC_SOYBN
c87650_g2_i2	0.664369	4.16534	3.27694e-05	0.00598923	CSPL8_ARATH
c100273_g2_i3	-1.08838	1.70007	3.27857e-05	0.00598923	.
c99126_g1_i6	2.9065	2.19721	3.28184e-05	0.00598923	SCP18_ARATH
c99994_g1_i1	-2.09523	4.35308	3.28208e-05	0.00598923	.
c26163_g1_i1	7.53469	2.35661	3.28257e-05	0.00598923	CAB6_ARATH
c83100_g1_i1	-1.06805	4.25598	3.29287e-05	0.00600323	SAHH_MEDSA
c87795_g4_i4	1.00415	2.65886	3.33038e-05	0.0060665	UGHY_ARATH
c145551_g1_i1	6.78262	0.697214	3.33291e-05	0.0060665	.
c90149_g4_i2	1.64645	5.40929	3.35524e-05	0.00610227	ASPL1_ARATH
c84628_g1_i2	-1.57634	0.828882	3.39039e-05	0.0061613	GSTU7_ARATH
c81535_g2_i1	-6.31297	0.232805	3.3974e-05	0.00616911	.
c95831_g1_i1	1.30666	2.03083	3.40149e-05	0.00617162	COL9_ARATH
c92173_g2_i4	-1.95767	1.35175	3.41609e-05	0.00619218	.
c78303_g1_i2	1.51016	2.69681	3.42045e-05	0.00619218	IDNO_ECOLI
c18801_g1_i1	-1.22773	1.20099	3.42098e-05	0.00619218	TC753_ARATH
c93261_g1_i2	1.08558	1.76102	3.43227e-05	0.0062077	IFRH_LUPAL
c87199_g4_i1	-1.57435	0.954998	3.45135e-05	0.00623347	.
c97846_g1_i8	-1.37447	1.16479	3.45199e-05	0.00623347	.
c96476_g1_i5	1.27038	1.46458	3.45918e-05	0.00623993	.
c76829_g1_i1	-0.886298	4.41443	3.46104e-05	0.00623993	.
c93795_g3_i1	0.950692	2.79625	3.48271e-05	0.00627403	TRE_ORYSJ
c58806_g1_i1	7.47662	1.26207	3.4927e-05	0.0062831	.
c85162_g3_i3	3.69847	0.436437	3.495e-05	0.0062831	ASPG1_ARATH
c99229_g5_i2	-1.15154	3.26454	3.49772e-05	0.0062831	.
c96838_g1_i6	4.36833	-0.135037	3.49878e-05	0.0062831	BGAL6_ARATH
c79494_g1_i1	2.00913	1.50705	3.50176e-05	0.0062835	.
c81720_g1_i2	2.04381	0.273387	3.51309e-05	0.00629887	Y4276_ARATH
c55880_g1_i1	-0.716076	6.78074	3.55213e-05	0.00636333	HMDH_CAMAC
c17705_g1_i1	7.44542	1.23665	3.55462e-05	0.00636333	.
c90401_g1_i1	1.16935	2.63001	3.56686e-05	0.00638023	.
c89309_g3_i1	-0.821063	5.37677	3.57857e-05	0.00639616	PME22_SOLLC
c38366_g3_i1	7.43392	1.22769	3.60725e-05	0.00644029	CATA4_SOYBN
c94529_g1_i2	-1.09498	2.42719	3.60891e-05	0.00644029	PUB9_ARATH
c96799_g2_i4	3.10008	0.233144	3.61194e-05	0.00644064	.
c75884_g3_i1	-3.09669	-0.524157	3.6419e-05	0.00648876	.
c93939_g2_i1	0.632425	3.91894	3.64462e-05	0.00648876	PCKA_ARATH
c92127_g2_i1	0.633956	4.91857	3.64956e-05	0.00649248	SF21_HELAN
c96250_g2_i1	1.20518	2.34369	3.65983e-05	0.00650568	.
c76362_g1_i1	0.626894	5.47937	3.66826e-05	0.00651222	FPPS1_LUPAL
c93000_g1_i1	1.00816	2.73584	3.66922e-05	0.00651222	ATK4_ARATH
c86806_g3_i1	-1.01323	2.21262	3.70043e-05	0.00655805	TM205_MOUSE
c80742_g1_i1	1.23884	2.06265	3.701e-05	0.00655805	.
c127759_g1_i1	-4.58866	-0.750337	3.70368e-05	0.00655805	.
c89367_g1_i1	-0.802335	3.72425	3.71012e-05	0.00656435	DNJB4_PONAB
c96331_g3_i7	1.42036	0.956907	3.72263e-05	0.00658137	DAAA_ARATH
c90906_g3_i2	0.679312	4.23801	3.72637e-05	0.00658288	PTR49_ARATH
c97257_g4_i2	-1.17541	2.31001	3.74595e-05	0.00660543	.
c92969_g2_i2	0.588788	4.30122	3.74731e-05	0.00660543	UN932_ARATH
c89719_g1_i2	2.40293	1.65287	3.74783e-05	0.00660543	ACCH1_ARATH
c83498_g1_i6	1.44614	0.902942	3.76724e-05	0.0066345	KRP3_ARATH
c133848_g1_i1	7.38868	2.35396	3.79868e-05	0.00668471	PSAK_MEDSA
c77024_g1_i1	3.02887	-0.000734269	3.80276e-05	0.00668658	PR1F2_ARATH
c93681_g6_i1	-1.94513	0.175421	3.80561e-05	0.00668658	.
c81380_g1_i1	1.23343	1.523	3.81426e-05	0.0066936	VIT1_ARATH
c85258_g1_i8	3.32558	-0.357962	3.81548e-05	0.0066936	.
c76586_g1_i1	0.781377	5.51851	3.81905e-05	0.00669471	SAPL1_MOUSE
c46150_g2_i1	7.34907	2.17572	3.84565e-05	0.00673616	G3PB_PEA
c77259_g2_i1	2.05491	0.952203	3.86158e-05	0.00675812	AB20G_ARATH
c79261_g1_i1	2.73583	1.68245	3.86412e-05	0.00675812	ATOX1_ARATH
c44347_g1_i1	-0.944148	3.1145	3.86858e-05	0.00676073	.
c89823_g2_i1	-1.36011	1.6574	3.8786e-05	0.00677305	PMGI_MESCR
c90908_g1_i12	-1.00289	2.61261	3.88473e-05	0.00677617	MATE2_ARATH
c85648_g2_i3	-1.78349	0.327448	3.88634e-05	0.00677617	COPIA_DROME
c81016_g1_i1	2.39794	1.22524	3.8927e-05	0.00678207	.
c93100_g4_i4	1.22423	2.35837	3.93148e-05	0.0068444	AAE6_ARATH
c95562_g3_i1	1.4733	4.10804	3.97158e-05	0.00690894	ABHD4_HUMAN
c88394_g3_i1	1.67637	3.36799	4.00913e-05	0.00696894	.
c92568_g4_i1	-1.63861	1.21793	4.01796e-05	0.00697897	.
c47023_g3_i1	6.69921	0.633845	4.02451e-05	0.00698501	GGAP1_ARATH
c73281_g1_i1	0.470342	6.90985	4.03487e-05	0.00699768	ML423_ARATH
c94513_g2_i4	1.66881	0.919751	4.04383e-05	0.00700216	PXM16_ARATH
c82309_g2_i1	-0.797821	3.25079	4.04457e-05	0.00700216	LBD38_ARATH
c86163_g3_i1	0.455824	5.82559	4.04934e-05	0.00700216	UBC28_ARATH
c78008_g1_i1	-3.54024	-0.648934	4.05349e-05	0.00700216	.
c81032_g2_i1	-1.50173	0.866214	4.05417e-05	0.00700216	.
c82640_g2_i1	1.45162	2.99817	4.05832e-05	0.00700216	.
c79379_g1_i2	-1.32946	1.14839	4.05897e-05	0.00700216	.
c85545_g6_i4	1.31405	0.970495	4.07074e-05	0.00701716	.
c125489_g1_i1	7.34356	1.15134	4.08415e-05	0.00703496	FER1_SOLLC
c91812_g2_i1	-0.775805	3.76467	4.104e-05	0.00706382	VESTR_MEDSA
c79867_g2_i2	8.40328	3.71353	4.11038e-05	0.00706945	RBS3_PEA
c100947_g1_i1	7.34581	1.15222	4.11789e-05	0.00707508	TRXM_PEA
c77516_g1_i3	-1.6588	0.631274	4.11986e-05	0.00707508	.
c75849_g1_i1	2.66457	-0.249331	4.12379e-05	0.00707649	DMC1_SOYBN
c90697_g2_i1	0.906719	2.69019	4.12867e-05	0.00707953	PUM12_ARATH
c99545_g6_i2	1.3136	0.968681	4.13198e-05	0.00707989	.
c90002_g3_i3	1.81058	1.55364	4.14381e-05	0.00709241	.
c94040_g1_i1	-0.882105	3.93293	4.14756e-05	0.00709241	CIPK6_ARATH
c47120_g1_i1	2.30847	-0.113041	4.14863e-05	0.00709241	PER11_ARATH
c86778_g1_i1	0.780113	3.45992	4.15815e-05	0.00710337	RAC2A_ARATH
c90543_g2_i4	-1.52852	1.00221	4.16619e-05	0.00711177	.
c41212_g2_i1	-1.55627	1.11553	4.17021e-05	0.00711329	.
c106572_g1_i1	-4.5118	-0.782089	4.18125e-05	0.00712679	NDUB4_BOVIN
c83527_g3_i1	-1.91809	0.408611	4.18844e-05	0.00713371	.
c88336_g5_i1	-0.943418	4.13981	4.21408e-05	0.00717202	.
c90736_g2_i1	-0.509274	6.60262	4.22432e-05	0.00718408	CIPKN_ARATH
c91961_g4_i4	1.27493	1.17818	4.24081e-05	0.00720675	.
c49350_g1_i1	-1.48833	0.819132	4.25477e-05	0.00721913	.
c11050_g1_i1	-3.71183	-0.561639	4.25653e-05	0.00721913	.
c94952_g3_i1	2.90334	3.42662	4.2576e-05	0.00721913	C96AF_ARATH
c109783_g1_i1	7.23117	2.08463	4.27324e-05	0.00724026	CHLP_TOBAC
c93236_g1_i1	-0.834295	2.5826	4.29726e-05	0.00727556	Y5564_ARATH
c95736_g1_i14	-1.24471	1.99993	4.30848e-05	0.00728914	Y5248_ARATH
c95705_g1_i11	0.777814	3.22662	4.3177e-05	0.00729932	ICS_CATRO
c90073_g2_i1	-1.64962	0.774328	4.35212e-05	0.0073418	.
c98930_g7_i1	-1.43972	0.95416	4.35225e-05	0.0073418	EBM_LILLO
c83828_g3_i1	-2.48555	-0.217106	4.3525e-05	0.0073418	.
c85330_g1_i2	-0.799622	4.42486	4.37866e-05	0.00738048	HSP80_SOLLC
c57710_g2_i1	7.30094	1.11579	4.38795e-05	0.00739066	.
c78663_g1_i2	1.19905	3.25109	4.39239e-05	0.00739268	TT2_ARATH
c135082_g1_i1	7.29745	1.11444	4.39819e-05	0.00739697	CP31B_ARATH
c82362_g1_i1	-0.99306	2.05661	4.41202e-05	0.00741477	.
c97397_g2_i1	1.23145	3.94849	4.42868e-05	0.00743727	C90D1_ARATH
c47286_g1_i1	2.67996	-0.230354	4.46671e-05	0.00749545	LAC3_ARATH
c90999_g1_i1	0.749131	3.32567	4.4699e-05	0.00749545	UFC_ARATH
c38513_g1_i1	-0.692654	4.35559	4.47648e-05	0.00750097	.
c40137_g1_i1	7.26684	1.08802	4.5106e-05	0.00755214	TPT_PEA
c99630_g1_i2	-1.04405	1.79848	4.51629e-05	0.00755214	.
c65125_g1_i1	-1.86713	1.10393	4.51696e-05	0.00755214	.
c90908_g1_i15	-0.968216	3.10094	4.53325e-05	0.00756462	MATE2_ARATH
c98378_g2_i6	1.38927	1.84887	4.53349e-05	0.00756462	DHQSD_ARATH
c90617_g4_i1	-1.24772	1.60255	4.53438e-05	0.00756462	.
c90560_g3_i4	0.641468	4.98789	4.56953e-05	0.00761768	MTDH_FRAAN
c99614_g1_i6	-0.647736	4.50026	4.57615e-05	0.00762314	JMJ30_ARATH
c42818_g3_i1	7.25543	1.07869	4.59231e-05	0.00764446	FTSH2_ORYSJ
c94229_g2_i7	-0.960367	2.17273	4.60396e-05	0.00765646	ODBA2_ARATH
c828_g1_i1	7.14933	1.99689	4.60623e-05	0.00765646	GLNA2_MEDSA
c84906_g6_i1	-2.8174	-0.219974	4.62168e-05	0.00767654	.
c27896_g1_i1	7.13406	2.06431	4.65195e-05	0.00772119	GLYM_PEA
c86207_g1_i3	1.43937	0.962396	4.6632e-05	0.00773422	NC100_ARATH
c48717_g1_i1	7.13567	2.12725	4.67663e-05	0.00775085	ERLL2_ARATH
c34635_g2_i1	-4.65469	-0.718953	4.69431e-05	0.00777451	.
c91426_g1_i4	1.05577	1.98792	4.70116e-05	0.0077802	MTN1_ARATH
c100155_g1_i1	-1.08471	1.9385	4.70806e-05	0.00778596	.
c78879_g1_i1	1.77068	0.493819	4.72819e-05	0.00781358	.
c35498_g1_i1	-4.73668	-0.70276	4.73868e-05	0.00782525	.
c93228_g1_i4	1.66421	0.798332	4.76241e-05	0.00785874	.
c88896_g3_i1	1.68232	1.46896	4.78602e-05	0.00789198	.
c97417_g1_i1	0.46093	6.70048	4.79468e-05	0.00790033	BAP2_ARATH
c93940_g5_i3	0.916922	2.24816	4.79802e-05	0.00790033	P2C43_ORYSJ
c89669_g2_i2	-3.18074	-0.482733	4.81819e-05	0.00792781	.
c98390_g2_i1	0.597576	5.96657	4.82862e-05	0.00793925	.
c91841_g3_i1	-1.3899	1.26878	4.86095e-05	0.00798664	ECA1_ARATH
c85280_g2_i1	7.22105	1.05049	4.87642e-05	0.00800628	DCAM_CATRO
c86347_g2_i1	0.623187	6.45233	4.89656e-05	0.00803174	OCS1_MAIZE
c86373_g2_i1	-1.25566	1.95135	4.89897e-05	0.00803174	IAA29_ARATH
c96981_g1_i1	2.33075	0.0148242	4.91297e-05	0.0080489	LAC3_ORYSJ
c90698_g3_i2	0.692687	6.32969	4.92642e-05	0.00806514	ANTR3_ARATH
c75402_g2_i2	1.24015	1.00784	4.9393e-05	0.00808042	WRKY6_ARATH
c7215_g1_i2	7.20803	1.04045	4.97937e-05	0.00814013	MES3_ARATH
c34789_g1_i1	-5.04709	-0.547978	4.99122e-05	0.00815021	.
c18216_g1_i1	7.21173	1.04182	4.99269e-05	0.00815021	CP41B_ARATH
c84659_g1_i1	2.28235	2.04569	5.0108e-05	0.00817391	CSPLG_POPTR
c99096_g4_i1	-1.02735	1.98633	5.02803e-05	0.00819615	AB2C_ARATH
c96717_g2_i8	0.497885	5.62742	5.03914e-05	0.00820839	MANA_CANEN
c54700_g1_i1	3.98338	-0.359479	5.05386e-05	0.00822648	MYB1_MAIZE
c109948_g1_i1	7.19905	1.03187	5.0775e-05	0.00825479	YWKD_BACSU
c70927_g1_i2	-2.13304	0.0918931	5.07849e-05	0.00825479	CRY2_ARATH
c77752_g1_i1	1.10831	2.49358	5.10264e-05	0.00828814	.
c94377_g1_i1	1.07726	7.06482	5.11643e-05	0.00830461	DCR_ARATH
c89052_g1_i4	-1.65258	0.452237	5.17701e-05	0.00839696	UXS4_ARATH
c81305_g3_i1	7.18708	1.02216	5.1872e-05	0.00840681	.
c88960_g6_i7	2.46554	0.257091	5.19117e-05	0.00840681	.
c97585_g2_i2	-0.903778	2.7613	5.19415e-05	0.00840681	.
c99601_g1_i2	-0.697432	3.78113	5.22703e-05	0.00845403	.
c26532_g2_i1	7.16242	1.00238	5.24197e-05	0.00847132	TRXF_PEA
c90193_g2_i1	0.827609	3.1734	5.24516e-05	0.00847132	Y4554_ARATH
c82971_g1_i1	0.851135	6.49708	5.25584e-05	0.00848256	DFRA_ANTMA
c90161_g1_i1	1.59762	1.12322	5.2802e-05	0.00851585	HERC6_HUMAN
c40193_g1_i1	6.54671	0.515153	5.29686e-05	0.00853258	LON2_MYXXA
c93549_g1_i2	-0.49858	7.63191	5.29806e-05	0.00853258	HSP80_SOLLC
c99096_g2_i1	-0.569305	5.65273	5.30747e-05	0.00854169	.
c91667_g4_i1	-1.74921	0.304098	5.36587e-05	0.00862959	RH7_ARATH
c72828_g1_i1	-1.6271	0.305334	5.38717e-05	0.00865773	SERC3_PONAB
c93622_g2_i1	-1.14371	4.21537	5.39119e-05	0.00865808	NCED1_PHAVU
c90586_g5_i1	1.41947	1.62132	5.41312e-05	0.0086804	.
c73335_g1_i1	3.6054	0.343842	5.41432e-05	0.0086804	.
c88863_g1_i1	-1.43504	1.98371	5.41651e-05	0.0086804	CBDAS_CANSA
c97437_g2_i3	1.17466	1.78631	5.42495e-05	0.00868781	.
c1537_g1_i1	-1.68067	0.593823	5.46307e-05	0.00873921	.
c99475_g1_i2	1.02497	3.52535	5.46471e-05	0.00873921	AB34G_ARATH
c71264_g1_i1	-2.34777	1.54874	5.49472e-05	0.00878103	.
c66687_g1_i2	-3.81208	-0.502607	5.50384e-05	0.00878945	ACTN3_BOVIN
c134399_g1_i1	7.7461	4.18077	5.54435e-05	0.00884794	CB215_PEA
c8145_g1_i1	-1.51629	0.652348	5.57038e-05	0.00888019	TCPQ_ARATH
c77691_g2_i1	3.79484	-0.468047	5.57235e-05	0.00888019	IBH1_ARATH
c89539_g1_i3	0.989928	3.55597	5.58353e-05	0.00889178	DHQSD_ARATH
c12017_g1_i1	4.73421	-0.653771	5.59666e-05	0.00890474	.
c79196_g2_i1	0.912918	2.18791	5.59948e-05	0.00890474	C84A1_ARATH
c88061_g2_i1	-1.34352	0.975087	5.60802e-05	0.00890847	.
c111833_g1_i1	-4.5154	-0.781711	5.61234e-05	0.00890847	.
c56417_g1_i1	7.1279	0.973349	5.61355e-05	0.00890847	EFTU_PEA
c99126_g1_i5	2.87904	2.18393	5.63173e-05	0.00892761	.
c91160_g1_i1	-0.597439	5.69385	5.63345e-05	0.00892761	GH31_ARATH
c91992_g1_i1	-0.803846	6.7382	5.65827e-05	0.00896071	DCAM_NICSY
c125771_g1_i1	7.11445	0.962906	5.71189e-05	0.00903934	ALF1_PEA
c58732_g1_i1	0.632125	3.97906	5.71932e-05	0.00904482	COMA2_BACSU
c76890_g1_i2	1.36409	1.48893	5.73088e-05	0.00905681	NIP2_ARATH
c82819_g4_i1	1.1713	2.53051	5.7484e-05	0.00907821	.
c79778_g1_i1	-1.53895	5.97727	5.79047e-05	0.00913832	SODF2_ARATH
c98096_g2_i2	1.88037	1.36712	5.80151e-05	0.00914721	.
c94040_g2_i2	0.676896	5.8686	5.80705e-05	0.00914721	CIPK6_ARATH
c88018_g1_i1	-0.415742	8.33634	5.80815e-05	0.00914721	.
c89878_g1_i2	2.73356	0.875893	5.8184e-05	0.00915195	Y3475_ARATH
c79149_g1_i1	-0.861668	2.56218	5.81919e-05	0.00915195	RH31_ARATH
c67355_g1_i1	3.70377	-0.146079	5.87375e-05	0.0092292	.
c92725_g2_i1	-0.734033	5.69593	5.87641e-05	0.0092292	.
c38366_g2_i1	7.10397	0.953488	5.88058e-05	0.00922939	CATA_PEA
c96441_g2_i2	2.36598	-0.226088	5.98492e-05	0.00938134	.
c82903_g3_i1	0.598182	5.82993	5.98563e-05	0.00938134	.
c100587_g1_i1	7.08627	0.941475	5.99075e-05	0.00938291	.
c68724_g1_i3	-1.97937	0.502135	6.01387e-05	0.00941266	.
c93939_g1_i1	-0.737165	4.6692	6.03545e-05	0.00943995	PCKA_ARATH
c84928_g2_i1	0.669918	5.59585	6.04804e-05	0.00945316	GYP2_EMENI
c134295_g1_i1	7.06437	0.922113	6.05855e-05	0.00946309	.
c91329_g1_i4	1.16601	1.60722	6.06634e-05	0.00946877	ADHL1_ARATH
c75002_g1_i1	-0.82927	2.47784	6.11306e-05	0.00953517	NOG1_ARATH
c93117_g3_i1	0.608616	7.92809	6.1415e-05	0.00956791	KCS10_ARATH
c96044_g4_i5	1.25949	1.8275	6.14245e-05	0.00956791	.
c87720_g2_i1	2.24165	0.866197	6.15275e-05	0.00957192	C85A1_SOLLC
c52100_g1_i1	-4.41985	-0.820954	6.15343e-05	0.00957192	YBOX3_RAT
c92037_g1_i2	1.11256	1.87837	6.22627e-05	0.00967863	.
c96692_g4_i2	0.599734	5.0473	6.24333e-05	0.00969853	.
c96692_g4_i1	0.634215	5.10596	6.27489e-05	0.00974091	.
c97984_g1_i2	-0.754363	3.25459	6.30009e-05	0.00977337	RNP1_ARATH
c9466_g2_i1	7.03797	0.901018	6.31956e-05	0.0097969	RK1_PEA
c75478_g2_i1	7.03472	0.899897	6.34151e-05	0.00982294	.
c62109_g1_i1	-3.24873	-0.444521	6.34497e-05	0.00982294	.
c79556_g2_i1	1.22675	2.19503	6.37549e-05	0.00986349	.
c91238_g2_i1	2.05294	2.499	6.38491e-05	0.00987136	SRG1_ARATH
c86949_g2_i1	-1.93606	1.15689	6.4175e-05	0.00991502	.
c86501_g3_i6	1.01126	2.2589	6.42368e-05	0.00991783	YIPL6_ARATH
c99777_g1_i4	1.37378	3.46967	6.43319e-05	0.0099258	Y3236_ARATH
c86063_g2_i1	0.783808	3.20119	6.46396e-05	0.00996206	.
c83708_g2_i2	0.680386	5.77364	6.46544e-05	0.00996206	.
c96898_g1_i2	2.54935	0.322063	6.49296e-05	0.00999771	C2GR1_ARATH
c78649_g1_i1	-1.54082	0.85126	6.55359e-05	0.0100843	.
c94040_g2_i1	0.675173	5.65367	6.56428e-05	0.0100939	CIPK6_ARATH
c86771_g1_i8	0.961032	1.90757	6.57108e-05	0.0100975	.
c92596_g1_i1	-1.22135	1.62502	6.60322e-05	0.0101352	.
c36502_g1_i1	-1.01718	4.16541	6.60645e-05	0.0101352	.
c74760_g1_i1	3.23347	-0.409454	6.61415e-05	0.0101352	.
c94195_g2_i1	0.769335	4.16095	6.61498e-05	0.0101352	.
c105980_g1_i1	-4.42124	-0.817379	6.61781e-05	0.0101352	.
c84429_g2_i1	1.6272	0.804555	6.62406e-05	0.0101375	COL16_ARATH
c61903_g1_i1	-2.71718	-0.455573	6.62823e-05	0.0101375	.
c90266_g5_i1	-1.11389	2.05035	6.64871e-05	0.010162	.
c91762_g7_i2	1.74885	2.30865	6.65406e-05	0.0101634	.
c99126_g1_i1	4.27862	0.223845	6.69328e-05	0.0102164	.
c66457_g1_i1	-1.83471	1.84843	6.73139e-05	0.0102677	.
c72749_g1_i2	-4.51658	-0.781952	6.74086e-05	0.0102753	.
c87476_g2_i1	3.85516	1.66697	6.7471e-05	0.0102779	PPSP2_ARATH
c41947_g2_i1	6.99744	0.868768	6.78389e-05	0.0103271	DHGY_CUCSA
c26567_g1_i1	6.99553	0.868121	6.7971e-05	0.0103403	PAP6_ARATH
c94487_g1_i5	0.584239	5.02561	6.81452e-05	0.0103598	AB32G_ARATH
c74237_g1_i1	0.908375	3.02601	6.85535e-05	0.010415	.
c93487_g5_i1	-1.86954	0.290195	6.87703e-05	0.0104409	.
c53070_g1_i1	-1.51221	0.838631	6.90304e-05	0.0104735	TBB1_AVESA
c91871_g11_i1	0.897577	2.99009	6.9098e-05	0.0104767	.
c145740_g1_i1	6.98367	0.857851	6.94774e-05	0.0105273	STR15_ARATH
c88804_g3_i4	2.40661	0.319922	6.95522e-05	0.0105316	.
c83735_g1_i1	3.13141	0.247459	6.97639e-05	0.0105469	.
c77481_g1_i1	-0.944081	1.96146	6.97738e-05	0.0105469	PABP2_ARATH
c79629_g1_i1	1.12448	1.33809	6.98359e-05	0.0105469	.
c98942_g1_i1	1.39846	1.84338	6.98383e-05	0.0105469	C76B6_CATRO
c89409_g6_i1	-0.913253	2.3163	6.99141e-05	0.0105503	.
c84439_g1_i7	1.77543	1.25845	6.99538e-05	0.0105503	AVT1_YEAST
c89539_g1_i2	1.02233	3.64178	7.01295e-05	0.0105698	DHQSD_ARATH
c127854_g1_i1	-1.47745	0.77523	7.02008e-05	0.0105703	.
c94855_g2_i1	-1.50648	0.826047	7.02668e-05	0.0105703	.
c88563_g5_i1	1.12374	2.85202	7.02715e-05	0.0105703	.
c89036_g1_i3	1.60868	2.13037	7.03639e-05	0.0105772	.
c89719_g1_i1	1.84623	2.26332	7.04461e-05	0.0105826	ACCH1_ARATH
c97376_g3_i1	-0.998711	2.46463	7.05744e-05	0.0105929	.
c77506_g1_i1	-0.555593	6.42711	7.06081e-05	0.0105929	.
c97885_g5_i1	1.12785	1.60767	7.07292e-05	0.0106041	.
c73708_g1_i2	1.63672	1.71684	7.08565e-05	0.0106155	BAM7_ARATH
c98063_g2_i1	0.906815	2.41541	7.08984e-05	0.0106155	.
c90938_g2_i2	0.976725	5.65901	7.12153e-05	0.010656	DYR_SCHPO
c89390_g2_i1	2.04238	0.291737	7.20641e-05	0.0107707	HIP26_ARATH
c99964_g1_i5	-0.890206	2.19815	7.20769e-05	0.0107707	Y4391_ARATH
c44807_g1_i1	-0.780269	5.26924	7.23126e-05	0.0107989	.
c84683_g1_i2	0.825359	2.63132	7.2554e-05	0.0108278	NFYA3_ARATH
c92121_g2_i1	0.627622	5.57036	7.32664e-05	0.0109254	ACLB1_ORYSJ
c89586_g4_i3	1.35271	2.39286	7.3349e-05	0.0109254	Y1500_ARATH
c6902_g1_i1	6.95476	0.835434	7.33513e-05	0.0109254	PETM_SPIOL
c81073_g2_i1	1.93752	0.12995	7.34724e-05	0.0109362	.
c90984_g5_i2	0.717391	3.20319	7.35243e-05	0.0109368	CND1_HUMAN
c94157_g1_i1	-0.908947	2.10792	7.37481e-05	0.010963	.
c89358_g1_i1	1.28671	3.70809	7.38731e-05	0.0109722	USPAL_ARATH
c27464_g1_i1	-3.15184	-0.49468	7.39062e-05	0.0109722	.
c93261_g1_i1	0.962458	2.01786	7.40602e-05	0.0109879	IFRH_LUPAL
c97360_g2_i6	1.02115	2.03483	7.42001e-05	0.0110015	CAN2_ARATH
c91876_g1_i2	3.58614	-0.589584	7.43378e-05	0.0110147	.
c109316_g1_i1	6.92974	0.814138	7.4419e-05	0.0110196	.
c55394_g1_i1	-1.97546	0.448291	7.44691e-05	0.0110198	.
c96353_g7_i1	-1.06939	5.57609	7.45198e-05	0.0110202	.
c90112_g1_i1	1.08302	4.35377	7.49928e-05	0.0110829	.
c76775_g2_i1	-1.78639	0.789148	7.50792e-05	0.0110885	.
c97392_g2_i4	1.45855	0.718569	7.64049e-05	0.0112682	HSD1B_ARATH
c72752_g1_i1	2.28108	0.220671	7.64237e-05	0.0112682	AGL12_ARATH
c45993_g2_i1	-0.917222	3.30898	7.64444e-05	0.0112682	.
c35659_g1_i1	-1.20181	2.0795	7.64951e-05	0.0112684	.
c99126_g1_i8	3.35555	0.215953	7.65633e-05	0.0112712	SCP7_ARATH
c96639_g4_i1	0.875217	2.40999	7.68816e-05	0.0113107	.
c87893_g2_i2	-0.819343	3.14799	7.70158e-05	0.0113232	.
c110639_g1_i1	-3.46521	-0.682055	7.71076e-05	0.0113293	ZHD12_ARATH
c73982_g1_i1	0.866332	2.96943	7.71914e-05	0.0113344	.
c73873_g1_i1	-1.55232	0.621061	7.73951e-05	0.011357	.
c96367_g1_i1	2.47741	1.16863	7.77513e-05	0.0114019	VINSY_RAUSE
c83941_g4_i2	3.76874	-0.499301	7.80784e-05	0.0114413	.
c78996_g1_i2	1.21015	1.23683	7.81203e-05	0.0114413	AHP4_ARATH
c90182_g1_i9	1.73087	1.68229	7.85962e-05	0.0114966	.
c76883_g1_i1	0.838106	2.81084	7.85994e-05	0.0114966	THYN1_CHICK
c88713_g3_i1	-3.03266	-0.0743654	7.86623e-05	0.0114985	.
c73198_g1_i1	-1.38188	0.713777	7.87622e-05	0.0115057	.
c84426_g1_i1	-1.07489	1.77315	7.89523e-05	0.0115261	.
c86825_g1_i3	3.78377	-0.0802008	7.91401e-05	0.011545	PLP2_ARATH
c88927_g2_i1	-1.16589	1.87575	7.91962e-05	0.011545	RS22_ARATH
c99388_g4_i5	0.794781	2.88903	7.92339e-05	0.011545	PPP7L_ARATH
c98378_g2_i8	1.42578	1.03924	7.9334e-05	0.0115522	DHQSD_ARATH
c81046_g1_i1	1.16408	6.24579	7.94929e-05	0.0115679	MYB5_ARATH
c86335_g1_i9	1.53983	0.867919	8.00341e-05	0.0116393	CIPKL_ARATH
c141431_g1_i1	6.68696	2.98633	8.01131e-05	0.0116433	7OMT_PAPSO
c58074_g2_i1	6.8855	0.779627	8.0577e-05	0.0117033	LHY_ARATH
c86136_g1_i1	1.18014	1.19475	8.07295e-05	0.0117161	HIP26_ARATH
c77807_g1_i1	1.97247	0.0554137	8.07684e-05	0.0117161	.
c93939_g1_i6	-0.73353	4.19136	8.08429e-05	0.0117195	PCKA_ARATH
c93523_g3_i3	1.42711	0.969577	8.08984e-05	0.0117201	GUN11_ARATH
c86801_g1_i4	-1.28606	1.61033	8.1393e-05	0.0117791	YPQ3_YEAST
c88282_g3_i2	0.555897	5.59025	8.14541e-05	0.0117791	ERG1_PANGI
c95442_g3_i5	0.98962	1.71754	8.14606e-05	0.0117791	.
c99039_g2_i3	0.585591	4.32564	8.19427e-05	0.0118413	ANAG_HUMAN
c84006_g1_i1	-1.32932	0.89098	8.21503e-05	0.0118637	.
c14674_g1_i1	-4.56708	-0.75626	8.22882e-05	0.0118761	.
c40739_g1_i1	-1.39504	0.813816	8.24058e-05	0.0118856	.
c96717_g2_i2	0.491915	5.68679	8.24802e-05	0.0118888	MANA_CANEN
c78256_g1_i2	3.47818	0.450034	8.26117e-05	0.0119002	.
c72606_g2_i3	1.7304	0.34857	8.27225e-05	0.0119086	.
c94054_g2_i1	-1.28733	1.35539	8.29063e-05	0.0119276	CLH2_ORYSJ
c97577_g3_i2	0.727333	4.24569	8.29814e-05	0.0119308	AL3F1_ARATH
c93270_g4_i1	1.97822	1.06967	8.31718e-05	0.0119507	.
c142752_g1_i1	6.87371	0.768989	8.34247e-05	0.0119795	TYPA_SHIFL
c72048_g1_i2	-2.28553	-0.177777	8.35388e-05	0.0119883	.
c97585_g2_i4	-1.04165	2.01995	8.37502e-05	0.0120111	.
c93489_g3_i1	-1.60861	0.840789	8.39459e-05	0.0120301	XYLT1_CANFA
c98207_g4_i2	-0.588308	4.17503	8.39884e-05	0.0120301	DOF53_ARATH
c97073_g2_i1	0.980454	4.04848	8.46173e-05	0.0121125	RLP12_ARATH
c87483_g3_i1	1.12981	1.41252	8.46733e-05	0.012113	.
c131532_g1_i1	-4.60652	-0.745899	8.47549e-05	0.012117	ATP5J_BOVIN
c90149_g4_i1	1.44366	5.22664	8.49056e-05	0.012131	ASPL1_ARATH
c84405_g2_i1	-6.39784	0.289492	8.5586e-05	0.0122145	.
c87450_g1_i1	0.915553	3.00243	8.55977e-05	0.0122145	.
c97574_g3_i2	0.832885	2.662	8.57188e-05	0.0122168	FRS2_ARATH
c99860_g4_i3	4.32788	0.937501	8.57206e-05	0.0122168	.
c99698_g1_i3	0.672517	3.66093	8.57941e-05	0.0122196	Y1133_ARATH
c94988_g2_i7	1.67041	0.317333	8.60004e-05	0.0122402	B3GTB_ARATH
c74705_g1_i2	3.78062	-0.488307	8.60463e-05	0.0122402	GDL81_ARATH
c85645_g3_i2	-0.730545	2.98531	8.62435e-05	0.0122469	G2OX1_PEA
c91030_g3_i1	-0.753535	5.74329	8.62523e-05	0.0122469	Y4523_ARATH
c97070_g3_i6	-1.25462	2.60164	8.63163e-05	0.0122469	.
c95570_g2_i2	2.5286	1.099	8.63481e-05	0.0122469	MYB5_ARATH
c70587_g2_i1	-1.22376	1.56256	8.63619e-05	0.0122469	PPR64_ARATH
c90662_g1_i4	-0.746432	3.09586	8.67374e-05	0.0122921	.
c81827_g7_i1	-2.33541	-0.0298453	8.67886e-05	0.0122921	.
c81441_g3_i2	-0.693147	7.85881	8.68523e-05	0.0122935	.
c54903_g1_i1	6.82769	0.733326	8.69817e-05	0.0123042	CHLH_ARATH
c90864_g1_i1	-0.534908	6.30746	8.75972e-05	0.012378	BH013_ARATH
c80339_g2_i2	2.33391	0.0296856	8.76123e-05	0.012378	Y4200_ARATH
c85599_g1_i1	-0.706502	5.67506	8.77056e-05	0.0123835	AVP1_ARATH
c87023_g1_i1	1.58387	1.6499	8.7799e-05	0.012389	Y3720_ARATH
c49049_g1_i1	-2.87247	-0.381028	8.81807e-05	0.0124287	BZI60_ARATH
c88799_g1_i1	1.7877	1.67173	8.81892e-05	0.0124287	SCP40_ARATH
c94347_g3_i1	3.6642	0.195034	8.82631e-05	0.0124314	.
c90496_g11_i2	-1.66963	1.27578	8.84271e-05	0.0124468	.
c89509_g2_i1	0.930954	5.05725	8.91082e-05	0.0125349	WTR18_ARATH
c91139_g2_i1	-1.68584	0.268406	8.93321e-05	0.0125526	.
c136081_g1_i1	6.80896	0.720278	8.93437e-05	0.0125526	GLK1_ARATH
c95078_g1_i1	-1.11002	1.72945	8.99558e-05	0.0126308	.
c99964_g1_i2	-0.902953	2.60372	9.01069e-05	0.0126367	.
c88094_g1_i1	-2.32107	-0.155023	9.01088e-05	0.0126367	.
c93334_g8_i5	-1.11322	2.30284	9.03022e-05	0.012656	.
c127213_g1_i1	6.51682	1.57544	9.04069e-05	0.0126629	.
c100297_g1_i2	1.22184	2.29786	9.07491e-05	0.0126955	R13L4_ARATH
c84683_g2_i3	0.953316	2.01532	9.07508e-05	0.0126955	.
c94917_g6_i3	-0.79115	2.87344	9.08331e-05	0.0126992	.
c89868_g8_i6	1.3168	5.31945	9.13776e-05	0.0127675	.
c95628_g2_i1	-0.563018	6.07999	9.16083e-05	0.0127908	.
c87204_g6_i1	-1.46998	0.886675	9.17381e-05	0.0127908	.
c142231_g1_i1	6.79436	0.708475	9.18157e-05	0.0127908	CLPS_SYNE7
c89941_g1_i1	1.52639	0.809588	9.18401e-05	0.0127908	.
c83078_g3_i2	1.01774	3.33499	9.1861e-05	0.0127908	C7A52_PANGI
c84600_g1_i3	-1.63616	0.672139	9.18809e-05	0.0127908	.
c34512_g2_i1	6.79707	0.709323	9.20393e-05	0.0127988	.
c99673_g1_i2	0.988012	4.06475	9.20524e-05	0.0127988	.
c45016_g1_i1	6.79326	0.708136	9.21071e-05	0.0127988	BAS1B_ARATH
c75893_g1_i5	1.17735	1.51878	9.2284e-05	0.0128089	.
c90470_g7_i1	2.08955	2.47339	9.22929e-05	0.0128089	BXL5_ARATH
c91599_g1_i3	1.25183	0.896742	9.23488e-05	0.0128089	HMGL_IPONI
c89297_g6_i4	-1.07126	2.10515	9.24496e-05	0.0128109	.
c99388_g4_i7	1.00934	1.81843	9.25199e-05	0.0128109	PPP7L_ARATH
c91981_g2_i1	0.818436	3.78339	9.25319e-05	0.0128109	WIT2_ARATH
c93399_g4_i2	-1.34821	0.937019	9.30087e-05	0.012867	PMA1_NICPL
c94507_g2_i4	1.23573	1.9484	9.31033e-05	0.012867	TPPG_ARATH
c99075_g7_i2	1.42135	1.573	9.31058e-05	0.012867	LACS4_ARATH
c91856_g2_i2	0.630563	3.68499	9.34087e-05	0.012901	AROD1_ARATH
c95368_g1_i12	1.7448	0.498395	9.35637e-05	0.0129146	.
c96393_g1_i2	0.556099	4.15164	9.39336e-05	0.0129578	.
c89323_g1_i1	4.78869	0.117432	9.42197e-05	0.0129894	GES_ARATH
c91804_g3_i2	1.03128	3.12847	9.46257e-05	0.0130353	LACS1_ARATH
c89884_g1_i4	-1.88167	0.672299	9.46673e-05	0.0130353	BH123_ARATH
c85878_g3_i1	-1.0913	2.22183	9.51406e-05	0.0130926	.
c46271_g1_i1	6.77739	0.695888	9.52831e-05	0.0131043	RK123_ARATH
c82362_g1_i2	-0.742196	3.04773	9.5972e-05	0.0131911	.
c99316_g1_i1	-2.66176	-0.135558	9.64284e-05	0.0132458	.
c99601_g1_i4	-0.74776	2.93703	9.67793e-05	0.013286	.
c78160_g2_i1	0.588454	5.58489	9.70669e-05	0.0133175	SCRK4_ARATH
c95230_g4_i6	1.15178	2.19469	9.74767e-05	0.0133589	.
c88807_g3_i3	-1.04142	1.78096	9.74859e-05	0.0133589	.
c91265_g1_i2	-1.40863	2.78953	9.76198e-05	0.0133671	.
c35865_g1_i1	2.46022	-0.176674	9.7744e-05	0.0133671	.
c94040_g2_i3	0.70736	5.87541	9.77462e-05	0.0133671	CIPK6_ARATH
c97956_g1_i2	-2.15131	0.107717	9.77805e-05	0.0133671	BGL11_ARATH
c69716_g1_i1	-1.33544	1.12356	9.84765e-05	0.0134541	TI172_ARATH
c98890_g3_i2	1.27047	1.64482	9.85616e-05	0.0134577	Y3236_ARATH
c100167_g2_i3	1.96424	1.53315	9.87136e-05	0.0134704	.
c97365_g1_i6	1.5469	1.60518	9.88529e-05	0.0134813	.
c77280_g1_i2	1.86279	0.490795	9.92894e-05	0.0135328	.
c96863_g6_i7	2.44369	0.543443	9.95775e-05	0.0135639	.
c91118_g7_i2	0.883945	3.77151	0.000100017	0.0136156	EXPB3_ARATH
c91509_g2_i1	1.77634	0.138967	0.000100422	0.0136627	.
c19332_g1_i1	6.74794	0.671924	0.000100594	0.0136778	.
c88314_g2_i1	-2.23638	-0.207358	0.000100784	0.0136955	.
c99403_g1_i5	0.906296	2.13572	0.000100901	0.0137033	.
c84922_g3_i1	2.11533	3.17085	0.000101025	0.0137119	ALFC1_ARATH
c80726_g3_i2	0.876754	4.482	0.000101186	0.0137255	.
c95657_g1_i1	-1.66512	0.795799	0.000101506	0.0137596	.
c83995_g1_i5	1.52152	0.490843	0.000101557	0.0137596	BGL18_ORYSJ
c82533_g1_i2	-0.983559	3.31466	0.000101633	0.0137616	USPAL_ARATH
c91828_g2_i1	0.86221	4.71832	0.000102327	0.0138469	ILL6_ARATH
c87169_g2_i1	-1.39239	0.76378	0.000102384	0.0138469	.
c89539_g1_i1	1.00611	3.67686	0.00010274	0.0138867	DHQSD_ARATH
c98183_g3_i7	1.45886	1.12156	0.000102899	0.0138927	.
c98886_g2_i4	0.985538	4.99193	0.000102906	0.0138927	LOX15_SOLTU
c96955_g3_i1	-2.17256	-0.109373	0.00010336	0.0139393	.
c90102_g2_i1	-0.815442	2.45007	0.000103399	0.0139393	KPYC_SOLTU
c88105_g2_i1	-1.85949	0.217724	0.000103434	0.0139393	.
c87192_g5_i5	1.13955	1.27376	0.00010354	0.0139453	TOE2_ARATH
c55704_g2_i1	6.73156	0.65935	0.000103849	0.0139645	.
c98943_g2_i6	6.73156	0.65935	0.000103852	0.0139645	ANXD5_ARATH
c96027_g3_i3	0.544231	5.62224	0.000103885	0.0139645	DHQSD_ARATH
c42739_g1_i3	6.73099	0.659178	0.000103928	0.0139645	ALB1_GLYSO
c100221_g1_i1	0.437383	6.14525	0.000104168	0.0139885	SMC4_ARATH
c96898_g1_i4	2.71993	0.304434	0.000104567	0.0140329	C2GR1_ARATH
c80638_g1_i2	-1.29857	1.01634	0.000104628	0.0140329	.
c74258_g1_i5	6.73495	0.660382	0.000104683	0.0140329	.
c99140_g3_i9	1.22336	1.08952	0.00010486	0.0140483	.
c79989_g1_i1	0.840921	6.81606	0.000105104	0.0140671	HMCS_ARATH
c97356_g3_i1	0.849686	5.09975	0.000105123	0.0140671	AB11G_ARATH
c100134_g1_i4	0.697632	3.42689	0.000105517	0.0141102	CDCA7_HUMAN
c77142_g1_i1	2.46073	0.574272	0.00010557	0.0141102	GL21_ORYSJ
c135442_g1_i1	6.71951	3.7917	0.000105688	0.0141178	CB23_PEA
c79648_g1_i1	1.18178	3.13796	0.000105853	0.0141275	CCH_ARATH
c90295_g3_i2	1.22195	2.71491	0.000105885	0.0141275	.
c92957_g4_i1	3.5788	2.30571	0.000107174	0.0142911	PHO11_ARATH
c97365_g1_i4	1.75484	1.47728	0.000107365	0.0143083	.
c79469_g1_i1	-1.74036	1.15106	0.000107482	0.0143155	.
c45451_g1_i1	6.71384	0.646317	0.000107883	0.0143605	.
c24830_g1_i1	3.37726	-0.678925	0.000107993	0.0143667	.
c57387_g1_i1	-4.42199	-0.820325	0.000108423	0.0144155	RLA0_PIG
c67301_g1_i1	2.42308	-0.203429	0.000108622	0.0144336	.
c81870_g1_i1	1.32839	4.56376	0.000108802	0.014449	.
c90129_g3_i2	0.982137	2.35259	0.000110141	0.0146184	.
c64931_g1_i2	-1.13285	1.2589	0.000111061	0.0147319	TT12_ARATH
c77235_g1_i1	0.543409	5.28811	0.000111181	0.0147392	.
c82309_g1_i1	-1.34399	2.13827	0.00011145	0.0147663	.
c98912_g2_i2	0.630142	4.45797	0.000111881	0.0148118	AB32G_ARATH
c55788_g1_i1	2.19619	0.365011	0.000111924	0.0148118	.
c82943_g1_i3	1.14183	1.9091	0.000112252	0.0148466	RGLG1_ARATH
c94227_g2_i1	0.583216	6.1761	0.00011256	0.0148787	HIBC8_ARATH
c92157_g3_i1	1.37142	3.23699	0.000112843	0.0149062	HIP26_ARATH
c97360_g2_i1	0.941214	1.96638	0.000112899	0.0149062	CAN1_ARATH
c95166_g2_i4	1.83226	3.0997	0.000113355	0.0149547	C7A52_PANGI
c97370_g4_i3	-0.614294	3.65329	0.00011347	0.0149547	Y2027_ARATH
c97985_g1_i1	-1.45985	0.616014	0.000113473	0.0149547	.
c74152_g1_i2	-0.964396	2.34446	0.000113528	0.0149547	BYR3_SCHPO
c89367_g1_i2	-0.756848	3.86643	0.000113716	0.0149626	DJB13_HUMAN
c72719_g1_i2	2.05701	0.284496	0.000113766	0.0149626	.
c91118_g6_i1	6.66827	0.609118	0.000113785	0.0149626	CP122_ARATH
c87086_g2_i1	-0.874348	2.98271	0.000113945	0.014975	GULDH_MYCTU
c98442_g5_i2	5.25094	-0.365591	0.000114131	0.0149907	PXL2_ARATH
c118574_g1_i1	6.68186	0.621111	0.000114364	0.0150128	TPIS_ARATH
c79149_g3_i1	-0.93841	2.24207	0.000114877	0.0150713	RH31_ARATH
c90938_g2_i1	1.0038	5.32907	0.000115163	0.0151003	DYR_SCHPO
c81720_g1_i1	1.28662	1.1038	0.000115233	0.0151007	Y4276_ARATH
c55359_g1_i1	0.848261	2.94513	0.000115549	0.0151334	.
c11110_g1_i1	-4.62515	-0.72271	0.000115808	0.0151586	.
c89313_g1_i1	1.51322	1.60908	0.000115881	0.0151595	21KD_DAUCA
c94507_g2_i1	1.18685	1.71858	0.000115949	0.0151597	TPPG_ARATH
c91762_g9_i5	1.30049	1.48782	0.000116641	0.0152382	.
c73283_g1_i1	3.22081	1.05948	0.000116684	0.0152382	.
c95384_g2_i6	0.73781	4.04205	0.000116875	0.0152544	.
c75952_g1_i1	-2.01421	0.0315563	0.000117275	0.0152891	PTR18_ARATH
c94771_g1_i2	-0.666466	3.19387	0.00011733	0.0152891	PPA15_ARATH
c77102_g1_i1	0.597996	4.45519	0.000117342	0.0152891	.
c86200_g4_i1	0.635524	3.92882	0.000117624	0.0153172	RS40_ARATH
c90148_g1_i2	1.09943	1.32602	0.000118221	0.015386	KRP3_ARATH
c96898_g1_i5	2.26337	0.55142	0.000118312	0.0153891	C2GR1_ARATH
c85058_g1_i3	-1.3396	1.21565	0.000118485	0.0154028	SCL14_ARATH
c90052_g2_i3	-1.16606	1.65658	0.000119031	0.0154596	.
c96491_g10_i1	3.89459	-0.415025	0.000119057	0.0154596	.
c47133_g2_i1	6.64434	0.594032	0.000119561	0.0155162	CLPR1_ARATH
c49276_g1_i1	-2.49131	-0.212323	0.000119854	0.0155453	.
c27777_g1_i1	4.89179	-0.585145	0.000119959	0.0155462	YP20_BACLI
c73701_g1_i1	-0.586721	7.07536	0.000119997	0.0155462	.
c53754_g1_i1	3.25822	-0.385136	0.000120103	0.0155511	BCB3_ARATH
c18216_g2_i1	6.66113	0.607024	0.000120542	0.0155938	CP41B_ARATH
c79703_g1_i2	2.18424	-0.0431733	0.000120631	0.0155938	.
c87113_g1_i2	0.643198	4.07147	0.000120638	0.0155938	BAHC1_HUMAN
c76527_g2_i1	-0.720617	4.88039	0.000121115	0.0156466	.
c80130_g1_i4	2.06025	1.38005	0.000121273	0.0156581	PR04_SOLLC
c73743_g1_i1	-0.95857	2.35802	0.000121599	0.0156913	.
c141788_g1_i1	6.62796	0.581093	0.000122517	0.015799	Y5986_ARATH
c88815_g4_i1	-2.96397	-0.582527	0.000122577	0.015799	.
c63039_g2_i1	1.55268	1.05379	0.000122642	0.015799	.
c119073_g1_i1	-4.32512	-0.858462	0.000122935	0.0158189	.
c126702_g1_i1	-4.32502	-0.861221	0.000122935	0.0158189	.
c80356_g4_i1	-1.44125	2.69535	0.00012323	0.0158479	TBB1_AVESA
c18129_g1_i1	4.26294	-0.219448	0.000123492	0.0158727	.
c94398_g2_i9	0.883127	2.62197	0.00012372	0.0158931	AOX1_MANIN
c86335_g1_i6	1.44833	0.717395	0.000123798	0.015894	CIPKL_ARATH
c96989_g1_i5	-1.26094	1.00205	0.000124193	0.0159358	.
c51286_g1_i1	2.9914	-0.524108	0.000124491	0.0159604	.
c85564_g1_i1	1.13121	1.40899	0.000124557	0.0159604	.
c40779_g1_i1	-1.8697	0.365249	0.000124595	0.0159604	.
c134500_g1_i1	6.61385	0.568736	0.000125116	0.0160181	HS22C_SOYBN
c65593_g1_i1	1.98871	-0.160094	0.000125737	0.0160886	.
c100146_g2_i2	1.45081	0.849762	0.000125817	0.0160898	.
c94544_g4_i2	0.794701	3.63378	0.000126018	0.0161025	BON3_ARATH
c94368_g1_i3	0.587344	4.43875	0.000126057	0.0161025	BCCP_NOSS1
c94238_g2_i1	1.39089	0.682344	0.000126344	0.0161229	Y2165_ARATH
c91472_g6_i1	2.14129	-0.0683847	0.000126396	0.0161229	.
c93240_g1_i1	1.26425	1.20779	0.000126491	0.0161229	.
c89508_g1_i1	-0.965058	2.44454	0.0001265	0.0161229	AI5L5_ARATH
c75399_g1_i1	0.879217	2.2001	0.000126643	0.0161321	.
c78091_g1_i1	-0.839751	3.08598	0.000126971	0.0161648	.
c93261_g1_i3	1.59555	1.30995	0.000127312	0.0161993	IFRH_LUPAL
c95885_g1_i1	-0.509653	5.69419	0.000127613	0.0162285	TGA1B_TOBAC
c6489_g1_i1	5.0384	-0.520307	0.000128382	0.0163172	.
c99429_g1_i3	1.07059	1.78046	0.000128921	0.0163691	ATESY_VITVI
c77150_g2_i1	0.521035	4.49529	0.000128934	0.0163691	.
c87682_g3_i1	0.521268	5.3911	0.000129697	0.0164567	.
c47970_g2_i1	6.59525	0.555017	0.000129855	0.0164676	ABA2_PRUAR
c96838_g1_i3	3.88344	-0.435645	0.000130144	0.016495	BGA16_ARATH
c94247_g1_i3	-1.71301	0.727175	0.000130381	0.0165056	.
c51361_g2_i1	6.59897	0.55608	0.000130417	0.0165056	RCA_VIGRR
c97821_g1_i4	1.10001	1.44301	0.000130444	0.0165056	.
c72080_g1_i1	-2.69511	0.228335	0.000130528	0.016507	.
c94804_g2_i2	0.949925	3.51955	0.000130798	0.0165319	BGL41_ARATH
c91762_g10_i1	3.4077	0.00908211	0.00013112	0.0165635	.
c79768_g2_i1	0.880024	3.69572	0.000131261	0.0165721	.
c88563_g5_i3	1.23559	2.44581	0.000131964	0.0166517	.
c44914_g2_i1	-4.86131	-0.64229	0.000132898	0.0167602	.
c99903_g3_i1	4.75934	0.0981057	0.000133374	0.016811	TPSGD_VITVI
c90059_g6_i2	1.20699	1.16909	0.000133907	0.0168688	.
c85805_g1_i1	-1.19607	1.18711	0.000134339	0.0169139	.
c79610_g1_i1	0.750581	5.95769	0.000134484	0.0169228	H2AX_CICAR
c88951_g3_i2	1.96666	0.0601945	0.000134783	0.016951	.
c11707_g1_i1	6.57891	0.541876	0.000135005	0.0169696	CDSP_ARATH
c100091_g1_i3	0.898743	3.44692	0.000135409	0.0170066	LRK91_ARATH
c27806_g1_i1	4.27055	-0.860313	0.000135521	0.0170066	.
c77577_g1_i1	1.47626	1.23376	0.000135578	0.0170066	ALD1_ARATH
c85979_g1_i4	-1.07216	2.28785	0.000135598	0.0170066	.
c79991_g1_i1	4.44817	-0.787774	0.000135856	0.017026	CSE_ARATH
c93484_g2_i6	0.782296	3.32948	0.000135948	0.017026	AAE13_ARATH
c89605_g3_i1	2.18888	0.0554007	0.000136012	0.017026	.
c91007_g1_i2	-0.626323	3.73538	0.000136052	0.017026	.
c86148_g1_i4	1.86808	-0.00719964	0.00013639	0.017059	.
c97621_g5_i6	2.34838	0.555843	0.000136744	0.0170835	EXL3_ARATH
c91265_g1_i1	-1.21066	3.33615	0.000136791	0.0170835	.
c98732_g3_i4	-0.921654	3.2496	0.000136811	0.0170835	GWD1_CITRE
c99183_g3_i6	0.906792	5.36581	0.00013821	0.0172488	.
c93322_g3_i4	1.85337	1.3135	0.000138607	0.017282	.
c99698_g1_i4	0.722931	3.82082	0.000138628	0.017282	Y1133_ARATH
c83319_g5_i2	0.918929	2.32629	0.000139089	0.01733	.
c95234_g1_i2	1.89133	0.705166	0.000139198	0.0173341	PUB50_ARATH
c79781_g1_i1	-0.963118	1.70092	0.000139277	0.0173345	.
c87839_g2_i1	0.926728	4.14206	0.000139849	0.0173962	PSAN_ARATH
c87961_g6_i1	-0.939734	3.16424	0.000140603	0.0174804	.
c88217_g1_i4	1.4996	2.44294	0.000140851	0.0175017	.
c92211_g1_i1	-1.04331	3.05796	0.000141191	0.0175343	ACA12_ARATH
c99096_g2_i2	-0.713626	6.52224	0.000141639	0.0175805	.
c100317_g1_i1	-1.29932	1.50381	0.00014209	0.0176268	.
c92264_g2_i1	-0.651226	7.3777	0.000142747	0.0176987	RH31_ARATH
c93484_g2_i3	0.558751	4.35423	0.00014285	0.0177018	AAE13_ARATH
c46549_g1_i1	6.52617	0.50094	0.000144228	0.0178628	KPPR_WHEAT
c58370_g1_i1	1.3028	5.596	0.000144347	0.0178679	.
c86502_g2_i1	0.689411	5.05087	0.000144725	0.0178978	FLA2_ARATH
c92841_g1_i1	-3.11171	-0.519009	0.000144746	0.0178978	.
c43978_g1_i1	-1.01729	1.61215	0.000145107	0.0179327	.
c44998_g4_i1	-3.38631	-0.711869	0.000146323	0.0180732	.
c90371_g4_i5	1.58522	0.58857	0.000146548	0.0180912	HY6H_HYONI
c78768_g4_i1	-1.56292	0.329058	0.000147316	0.0181762	.
c68877_g1_i1	-1.8015	2.09013	0.000148204	0.0182759	.
c93795_g3_i4	1.04037	2.56703	0.000148767	0.0183353	TRE1_ARATH
c89887_g3_i4	3.63822	-0.560118	0.000149169	0.0183749	.
c75972_g1_i1	-0.429808	8.48786	0.000150083	0.0184656	EF1B1_ARATH
c58074_g2_i3	6.50243	0.485453	0.000150141	0.0184656	LHY_ARATH
c117100_g1_i1	6.50243	0.485453	0.000150148	0.0184656	GL31_ARATH
c82231_g8_i1	-2.46284	-0.0925169	0.000150658	0.0185183	.
c86909_g3_i1	-0.484934	8.31474	0.000150789	0.0185244	PDF1_ARATH
c96044_g4_i2	1.16261	1.57439	0.000151058	0.0185475	AAP7_ARATH
c43931_g1_i1	6.1196	1.23889	0.000151173	0.0185516	.
c96581_g6_i3	0.714061	3.66606	0.000151355	0.0185639	JMJ25_ARATH
c55704_g3_i1	6.55148	0.525571	0.000151495	0.0185711	GGT1_ARATH
c89835_g7_i4	1.4854	0.628403	0.000152452	0.0186759	.
c90736_g2_i2	-0.452732	5.87795	0.000152513	0.0186759	CIPKN_ARATH
c80010_g1_i2	4.68221	-0.683214	0.000152798	0.0187006	.
c78269_g2_i2	-1.05581	1.57422	0.000153387	0.0187529	.
c65333_g1_i1	-1.36413	1.06889	0.00015344	0.0187529	.
c82909_g1_i1	-1.17821	1.01977	0.000153472	0.0187529	MFPA_CUCSA
c88345_g3_i1	0.868222	3.03742	0.000153578	0.0187558	PLY15_ARATH
c96581_g6_i2	0.672437	3.28992	0.000153931	0.018789	JMJ25_ARATH
c82418_g2_i1	-1.98984	1.85864	0.000154134	0.0188036	.
c87099_g1_i1	1.14202	2.77118	0.000154544	0.0188435	PID2_ORYSJ
c23466_g1_i1	6.48568	0.471805	0.000155091	0.0189001	PABP2_ARATH
c11146_g1_i1	6.48434	0.471442	0.000155329	0.018919	.
c91808_g6_i1	0.762907	6.77416	0.000155712	0.0189556	.
c39492_g1_i1	-1.4713	0.812711	0.000155949	0.0189705	.
c88388_g4_i1	2.29678	0.212718	0.000156001	0.0189705	.
c84528_g1_i1	3.37844	-0.68043	0.000156478	0.0190183	.
c89747_g2_i1	0.670136	5.73371	0.00015694	0.0190643	WDL1_ARATH
c126338_g1_i1	-4.49479	-0.787265	0.000158041	0.0191878	ATPG_MACFA
c90785_g2_i1	1.021	1.62362	0.000158406	0.0192219	.
c58569_g1_i1	-1.48407	0.86223	0.000160267	0.0194374	TBL44_ARATH
c74528_g1_i1	-1.33648	0.959856	0.000161537	0.0195808	EIN3_ARATH
c96016_g2_i2	1.33537	0.964591	0.000161622	0.0195808	YG31B_YEAST
c34753_g2_i1	5.96547	0.0960549	0.000162104	0.0196288	F16P1_PEA
c99712_g5_i1	-0.85726	2.50483	0.000162414	0.0196559	.
c78888_g1_i1	-1.41208	1.05603	0.000162937	0.0197026	.
c78789_g3_i1	-0.987879	2.27493	0.000162973	0.0197026	PA2G4_RAT
c97069_g2_i1	1.01195	4.546	0.000163122	0.0197101	AAE_RAUSE
c80706_g1_i2	-0.772654	2.96801	0.000163816	0.0197835	.
c104597_g1_i1	-4.32726	-0.857276	0.000164083	0.0198053	.
c90908_g1_i6	-0.89475	3.17089	0.00016453	0.0198487	MATE2_ARATH
c113135_g1_i1	-4.32154	-0.861097	0.000164647	0.0198524	.
c91538_g2_i4	2.35412	1.19314	0.000164846	0.0198658	.
c105457_g1_i1	-4.40094	-0.825985	0.000165185	0.0198961	RS13_XENLA
c89315_g4_i8	0.572481	5.11749	0.00016555	0.0199255	KNAP3_MALDO
c98549_g4_i3	1.35473	1.93843	0.000165603	0.0199255	ARI1_ARATH
c141870_g1_i1	5.96079	0.0950612	0.00016575	0.0199326	PLA17_ARATH
c97706_g3_i1	1.3604	1.04854	0.000166231	0.0199717	.
c80473_g3_i1	-0.835544	2.84966	0.000166251	0.0199717	RS33_ARATH
c59548_g1_i2	2.93387	-0.549637	0.000167086	0.0200577	.
c89849_g4_i2	0.997734	1.73144	0.000167174	0.0200577	M2K7_ARATH
c90008_g1_i1	2.93375	-0.553868	0.00016723	0.0200577	.
c87113_g1_i1	0.740832	4.10873	0.000167771	0.0201119	BAHC1_HUMAN
c87559_g2_i2	-0.78099	3.66138	0.000167983	0.0201232	PUP9_ARATH
c77942_g1_i1	-1.08712	10.5179	0.000168109	0.0201232	.
c77295_g1_i1	-2.39481	-0.111855	0.000168156	0.0201232	YPQ3_YEAST
c69678_g1_i1	1.13169	1.47515	0.000168218	0.0201232	PLA1_PLAAC
c89884_g1_i1	-1.57532	1.42577	0.000169487	0.0202644	BH123_ARATH
c100172_g3_i1	2.3115	1.62774	0.000169779	0.0202801	.
c95911_g2_i2	1.32425	4.59681	0.000169854	0.0202801	.
c99860_g4_i4	3.09651	0.867017	0.000169886	0.0202801	.
c87302_g1_i1	2.09503	0.221085	0.000170258	0.0203139	.
c82159_g2_i3	2.12293	0.357306	0.000170829	0.0203665	Y3804_ARATH
c96789_g2_i1	1.13948	6.67285	0.000170956	0.0203665	C86A2_ARATH
c48410_g3_i1	6.45085	0.443892	0.000170967	0.0203665	.
c88713_g2_i5	-0.936116	2.17978	0.000171346	0.020401	.
c91985_g5_i4	1.19384	1.05919	0.00017149	0.0204075	.
c88106_g2_i1	-1.17227	1.99097	0.000171968	0.0204537	.
c41947_g1_i1	6.44193	0.441518	0.000172229	0.020474	HPR1_ARATH
c97904_g4_i1	3.83432	-0.443791	0.000172428	0.0204806	.
c93498_g3_i1	-1.73206	0.510457	0.000172599	0.0204806	.
c75735_g1_i1	-0.897376	2.98408	0.000172609	0.0204806	.
c97086_g2_i1	-1.10805	3.38022	0.000172643	0.0204806	.
c78599_g2_i3	0.820527	5.67514	0.000172945	0.0205056	USPAL_ARATH
c70228_g1_i1	-1.48237	7.49218	0.000173155	0.0205199	.
c90825_g1_i4	-0.910074	2.12534	0.000173608	0.0205628	MCU4_ARATH
c95239_g1_i3	2.07616	0.108321	0.000173762	0.0205705	FB129_ARATH
c97558_g1_i6	0.990345	2.88264	0.000174119	0.020602	NFYAA_ARATH
c96717_g2_i7	0.491199	6.07536	0.000174288	0.0206113	MANA_CANEN
c91177_g9_i1	2.15583	0.674035	0.000174782	0.020659	.
c68266_g1_i1	-1.86945	1.46864	0.000174926	0.0206653	.
c91015_g2_i3	0.864805	3.05168	0.000175221	0.0206833	GUN8_ARATH
c98208_g4_i1	0.789467	3.58132	0.00017526	0.0206833	P6H_ESCCA
c85290_g1_i2	-1.60188	0.416129	0.000175574	0.0207097	TA15B_ARATH
c83989_g1_i1	0.700594	3.16939	0.000175748	0.0207123	VAP42_ARATH
c84936_g1_i2	2.80086	0.565897	0.000175846	0.0207123	CSPL8_SOYBN
c65632_g1_i1	2.27693	-0.274102	0.000175941	0.0207123	.
c98399_g1_i4	0.889327	3.87703	0.000175965	0.0207123	ACCH1_ARATH
c87436_g1_i2	0.800411	2.70339	0.000176051	0.0207123	URIC1_CANLI
c96289_g4_i4	2.20737	1.57929	0.000176656	0.0207728	.
c81228_g4_i1	1.26805	1.70248	0.000177255	0.020816	GUN10_ARATH
c99777_g1_i7	1.03578	2.71836	0.000177405	0.020816	ANK1_HUMAN
c86816_g4_i2	-3.30661	-0.742969	0.000177413	0.020816	.
c95682_g2_i1	0.459071	5.4746	0.000177419	0.020816	Y3037_ARATH
c87373_g3_i1	0.769192	2.63633	0.000177481	0.020816	GUX1_ARATH
c83137_g6_i1	-1.84869	0.205328	0.000177823	0.0208455	.
c42818_g1_i1	6.4307	0.429071	0.000178268	0.0208868	FTSH2_ARATH
c88596_g1_i1	-1.04755	1.56937	0.000179024	0.0209647	HEX6_RICCO
c97122_g3_i1	0.741625	5.68228	0.000179459	0.0210048	.
c94686_g1_i1	2.74322	-0.174308	0.000179935	0.0210497	.
c86167_g1_i2	-0.890588	4.96149	0.000180798	0.0211398	PLCD6_ARATH
c58762_g1_i1	-1.29138	1.26772	0.00018111	0.0211654	UBE12_WHEAT
c94469_g2_i1	2.56188	0.460856	0.000182097	0.0212698	.
c99193_g2_i3	0.648018	4.44933	0.000182856	0.0213476	.
c94057_g2_i2	-0.890112	6.06997	0.000183359	0.0213954	E13B_WHEAT
c97868_g12_i1	-3.07123	-0.526687	0.000184572	0.0215259	.
c49355_g1_i1	-4.32716	-0.85776	0.000184858	0.0215481	CRYAB_BOVIN
c97016_g1_i4	1.60886	1.11312	0.000185092	0.0215645	UGT8_CATRO
c86002_g2_i1	1.1335	1.31986	0.000185951	0.0216534	CAP6_ARATH
c79556_g2_i2	1.39237	1.88675	0.000186301	0.0216772	.
c91997_g1_i2	0.638217	3.11483	0.000186345	0.0216772	.
c97152_g4_i1	-1.98971	0.113982	0.000186522	0.0216867	.
c86081_g3_i1	0.532833	5.30889	0.000186633	0.0216886	.
c84149_g1_i2	-1.9292	0.547539	0.000187688	0.0218	.
c99688_g2_i1	1.1824	2.6171	0.000187875	0.0218106	Y4361_ARATH
c90602_g2_i2	-3.40573	-0.707098	0.000188416	0.0218623	.
c88807_g3_i4	-1.28449	0.871063	0.000188539	0.0218655	.
c96803_g1_i1	2.24872	2.08797	0.000189284	0.0219407	DIV_ANTMA
c29214_g1_i1	3.96485	-0.398534	0.000189561	0.0219616	.
c134406_g1_i1	-4.31926	-0.861381	0.000190509	0.0220603	.
c89315_g4_i7	1.14243	1.98031	0.000190836	0.0220831	KNAT3_ARATH
c88204_g6_i1	-1.74396	3.34227	0.000190939	0.0220831	NU1C_LACSA
c109794_g1_i1	6.36851	0.383644	0.000190997	0.0220831	PSBP1_TOBAC
c141471_g1_i1	6.38456	0.397657	0.000191698	0.0221425	D27_ORYSJ
c130851_g1_i1	6.38456	0.397657	0.000191705	0.0221425	CCH_ARATH
c57847_g1_i1	-2.08029	0.453279	0.0001923	0.0221999	.
c57467_g1_i1	3.79475	-0.469826	0.000192652	0.0222293	ODO1_PETHY
c80424_g1_i1	-1.10423	1.45202	0.000193331	0.0222963	RL83_ARATH
c45144_g1_i1	-3.37207	-0.342853	0.000193902	0.0223509	.
c88282_g3_i1	0.491533	6.37832	0.000194541	0.0223976	ERG1_PANGI
c100081_g1_i1	0.634156	5.5183	0.000194571	0.0223976	Y3148_ARATH
c95357_g1_i3	0.742868	3.5455	0.000194602	0.0223976	SHT_ARATH
c95368_g1_i1	2.12608	0.033303	0.000194874	0.0224176	.
c69862_g1_i1	-3.49618	0.0877281	0.000195315	0.022457	.
c90560_g3_i2	0.545896	4.8493	0.000195496	0.0224658	MTDH_FRAAN
c91641_g3_i7	1.78993	0.395507	0.000195589	0.0224658	LEC_PARPC
c95226_g3_i3	1.01418	1.94172	0.000196615	0.0225723	FRS11_ARATH
c70948_g1_i1	-1.19226	1.73018	0.000196921	0.022596	.
c46047_g1_i1	-1.78695	0.253983	0.000197326	0.0226311	.
c88802_g4_i1	0.45742	5.43031	0.000197446	0.0226334	PDCB3_ARATH
c71831_g1_i1	2.9823	-0.525064	0.000197801	0.0226628	.
c98013_g2_i1	1.23196	1.34537	0.000197907	0.0226636	.
c18130_g1_i1	6.34571	0.367797	0.000198407	0.0227094	ILV5_PEA
c82665_g1_i4	1.61562	1.26065	0.000198736	0.0227356	LTPG1_ARATH
c89105_g1_i2	-0.786326	2.48084	0.000198941	0.0227476	YTHD2_BOVIN
c54423_g2_i1	6.34204	0.366866	0.000199671	0.0228196	CYPB_VICFA
c48102_g1_i1	-1.0641	1.34544	0.000199802	0.0228232	TCTP_FRAAN
c85400_g1_i4	2.02334	-0.135307	0.000200041	0.022839	ASR2_SOLLC
c125073_g1_i1	6.3479	0.368355	0.000200289	0.022856	.
c109053_g1_i1	6.36418	0.382531	0.000200571	0.0228766	ASPGB_ARATH
[truncated: 944 more rows]
