# Supplementary material for: An invaluable transgenic blueberry for studying chilling-induced flowering in woody plants
Source: BMC Plant Biol. 2018 Nov 1;18:265. doi: 10.1186/s12870-018-1494-z (PMC6211425; doi:10.1186/s12870-018-1494-z)
Supplement: Supplementary file 5 — Table S4. Differentially expressed (DE) genes in the leaves of Mu-Legacy (compared to VcDDF1-Legacy). LogCPM: log2(counts per million). FDR: False discovery rate (XLSX 281 kb) [file 12870_2018_1494_MOESM5_ESM.xlsx]

## Sheet: Sheet1
Table S4 Differentially expressed (DE) genes in the leaves of Mu-Legacy (compared to VcDDF1-Legacy). LogCPM: log2(counts per million). FDR: False discovery rate
Transcript_ID	Log2Fold change (Mu-Legacy/VcDDF1-Legacy)	LogCPM	PValue	FDR	Annotation
c92529_g4_i4	11.6361	5.09334	1.19876e-128	2.5204e-123	.
c92529_g4_i7	11.6831	5.13997	3.14927e-125	3.31069e-120	.
c92529_g4_i3	7.72676	5.16475	1.48103e-101	1.03796e-96	BGLR_ECOLI
c92529_g4_i6	7.95378	5.1209	1.43437e-99	7.53946e-95	BGLR_ECOLI
c92529_g4_i2	5.77293	5.21826	5.69259e-85	2.39374e-80	ARR2_ARATH
c82272_g1_i1	-10.4866	4.22205	3.6858e-69	1.29157e-64	GOLS2_SOLLC
c92529_g4_i5	4.0016	5.37779	2.59765e-67	7.80227e-63	BGLR_ECOLI
c93791_g2_i2	-5.96534	5.2956	2.34231e-66	6.15592e-62	ASNS1_ARATH
c85583_g3_i1	9.52041	4.21286	5.43438e-66	1.26954e-61	.
c93791_g2_i1	-6.03904	5.17378	2.00125e-64	4.20766e-60	ASNS1_ARATH
c64038_g2_i1	-9.3275	5.59471	1.19381e-58	2.28181e-54	.
c88421_g5_i1	10.0617	3.55013	3.92254e-55	6.87264e-51	.
c81016_g1_i1	-6.06254	3.04368	5.19154e-48	8.39637e-44	.
c18701_g1_i1	-9.59356	4.71004	1.26811e-45	1.90444e-41	.
c87831_g10_i1	-8.6789	2.48557	9.35238e-43	1.3109e-38	.
c77139_g1_i1	-8.62419	2.43479	1.02116e-40	1.34187e-36	GSTFD_ARATH
c81392_g1_i1	-4.46426	4.42435	1.03784e-39	1.28357e-35	.
c79096_g1_i1	-5.70213	2.42022	9.05528e-38	1.05771e-33	ALMTD_ARATH
c97521_g2_i1	-3.54244	5.48402	1.73643e-37	1.92151e-33	.
c53981_g1_i1	-5.31715	4.83249	1.39842e-36	1.4701e-32	RNHX1_ARATH
c96460_g1_i1	-7.08985	2.96098	6.15891e-36	6.16627e-32	CBDAS_CANSA
c87416_g4_i1	-5.77683	3.01186	8.71201e-36	8.32595e-32	.
c80748_g1_i1	-4.46751	2.92689	1.79783e-35	1.64346e-31	HS21C_PEA
c83137_g2_i3	-5.80663	2.52362	1.5782e-34	1.38258e-30	.
c71893_g1_i1	-6.55346	2.4396	5.81343e-33	4.88912e-29	.
c92529_g4_i1	2.50374	5.8678	1.47036e-32	1.18902e-28	BGLR_ECOLI
c80697_g2_i4	-5.63757	5.01084	3.56877e-32	2.77902e-28	.
c75036_g1_i1	-4.71425	4.06741	7.87777e-32	5.91539e-28	AGL8_SOLLC
c66553_g2_i1	-8.26021	2.10075	3.36943e-31	2.44284e-27	LIN23_CAEEL
c99158_g1_i1	-8.02559	1.88601	4.71385e-31	3.30364e-27	RETOL_ARATH
c98319_g2_i1	-3.23511	5.83123	3.01151e-29	2.0425e-25	HSP83_IPONI
c8038_g1_i1	-8.245	2.08136	4.44823e-29	2.92264e-25	.
c80697_g2_i3	-5.77318	3.36617	4.80144e-29	3.05911e-25	.
c75277_g1_i1	-7.82008	1.70194	5.77958e-29	3.57401e-25	.
c98246_g6_i1	-6.0353	4.42263	9.86612e-29	5.92675e-25	LAC14_ARATH
c83137_g2_i2	-6.38299	1.66455	1.71199e-28	9.99856e-25	.
c82404_g1_i1	-3.78919	3.69677	1.83103e-28	1.04048e-24	.
c88171_g1_i1	-7.89392	1.76832	1.99531e-28	1.10399e-24	SBT54_ARATH
c83137_g2_i1	-5.38229	1.80499	2.99111e-28	1.61252e-24	.
c96460_g1_i4	-3.6282	2.62575	9.40264e-28	4.94229e-24	CBDAS_CANSA
c81940_g1_i1	-7.06169	3.67646	1.01621e-27	5.2112e-24	HS17C_ARATH
c78927_g1_i1	-3.90662	5.06904	3.14586e-27	1.57481e-23	HSP72_SOLLC
c83206_g1_i2	-5.31274	9.47131	1.1556e-26	5.65037e-23	.
c70752_g1_i1	8.68078	2.24595	1.48207e-26	7.08197e-23	.
c95107_g3_i7	-4.99994	1.79037	1.97671e-26	9.23568e-23	.
c82800_g1_i2	-3.98278	2.23257	2.81228e-26	1.2854e-22	.
c68665_g1_i1	-3.93924	4.29781	3.00728e-26	1.34528e-22	.
c95107_g3_i1	-5.61647	1.60595	7.32654e-26	3.20919e-22	.
c74360_g1_i1	-7.38883	1.32469	1.10553e-25	4.74366e-22	PGLR2_PLAAC
c76224_g1_i1	-7.47101	1.39546	1.25569e-25	5.28019e-22	.
c75188_g1_i2	2.85954	4.24528	2.51792e-25	1.03803e-21	ERF71_ARATH
c98246_g6_i2	-5.21113	4.37735	2.79814e-25	1.13137e-21	LAC14_ARATH
c81704_g1_i1	-3.9442	3.24822	3.61471e-25	1.43395e-21	.
c81587_g1_i1	-4.03627	2.15567	4.81111e-25	1.87322e-21	GLUA2_ORYSJ
c70335_g1_i1	-2.73582	3.26894	2.13925e-24	8.17781e-21	ATHB7_ARATH
c96767_g2_i1	3.91696	2.46437	2.33025e-24	8.74888e-21	.
c76447_g2_i1	-6.50975	3.22318	2.69586e-24	9.94399e-21	.
c80697_g2_i2	-6.19842	3.17287	3.8683e-24	1.40227e-20	.
c93270_g4_i1	4.42222	3.71379	5.13765e-24	1.83084e-20	.
c80360_g1_i1	-3.89815	5.76413	8.27683e-24	2.90035e-20	.
c67006_g1_i1	-7.09449	2.96508	1.6071e-23	5.53925e-20	CATL_SARPE
c100270_g1_i1	-2.39319	4.70379	1.63767e-23	5.55359e-20	BAG6_ARATH
c7418_g1_i2	-7.54484	1.45818	1.70223e-23	5.68088e-20	.
c86363_g1_i1	2.66621	5.0797	2.06996e-23	6.80018e-20	PTR30_ARATH
c80748_g1_i2	-5.41845	4.183	3.09451e-23	1.00096e-19	HS21C_PEA
c78900_g1_i2	-7.23523	1.19496	4.05033e-23	1.29028e-19	LEA2_CICAR
c97411_g3_i1	-3.85392	4.04734	5.32726e-23	1.67173e-19	.
c77142_g1_i1	-5.13762	3.23168	6.84763e-23	2.11724e-19	GL21_ORYSJ
c72345_g1_i1	-3.88191	4.80137	8.36666e-23	2.54942e-19	HSP72_SOLLC
c80697_g2_i1	-5.43786	3.32511	1.12139e-22	3.36819e-19	.
c96767_g2_i10	3.61179	2.33067	1.42665e-22	4.22473e-19	.
c96767_g2_i12	3.9985	2.4018	2.15527e-22	6.29373e-19	.
c97546_g3_i1	-4.2698	3.72585	3.11129e-22	8.90983e-19	.
c81392_g1_i2	-2.21649	6.30528	3.13591e-22	8.90983e-19	.
c97324_g1_i1	-4.95442	5.72311	3.56109e-22	9.98297e-19	XERO1_ARATH
c99120_g1_i1	-2.4141	7.04814	3.92084e-22	1.08468e-18	XERIC_ARATH
c76116_g2_i1	1.71528	6.46727	7.31175e-22	1.9965e-18	.
c85848_g1_i1	-7.61998	1.51961	1.36201e-21	3.67132e-18	.
c97260_g5_i1	-2.1142	5.68825	1.59931e-21	4.25642e-18	.
c84245_g1_i1	-6.10775	3.84408	2.29631e-21	6.03503e-18	TRAC9_MAIZE
c100270_g1_i2	-2.30967	3.7966	2.66799e-21	6.92527e-18	BAG6_ARATH
c89170_g6_i1	-2.44965	4.0021	4.52669e-21	1.16066e-17	.
c62762_g1_i1	-6.99508	0.997284	6.50244e-21	1.64716e-17	Y4323_ARATH
c74125_g2_i1	-3.76091	2.96951	1.29839e-20	3.24985e-17	GRXS2_ARATH
c89049_g1_i2	-6.26137	4.18387	1.39287e-20	3.44532e-17	FTSH6_ARATH
c93931_g2_i2	1.96169	4.12198	1.46568e-20	3.58326e-17	PMTF_ARATH
c94249_g10_i4	2.97326	4.75192	2.26236e-20	5.4674e-17	.
c66808_g1_i1	-7.245	1.20543	3.05111e-20	7.28976e-17	AIR3_ARATH
c95545_g1_i2	-3.68908	2.50429	4.18857e-20	9.89496e-17	HSF30_SOLPE
c85583_g2_i2	7.14366	0.901479	5.58478e-20	1.30467e-16	.
c79778_g1_i1	2.87807	7.34907	8.84697e-20	2.04405e-16	SODF2_ARATH
c53981_g2_i1	-5.29184	1.75589	9.7915e-20	2.23769e-16	.
c95953_g1_i2	-4.58729	3.84188	1.28148e-19	2.89712e-16	P2C24_ARATH
c84314_g2_i1	-2.79274	4.15557	1.57086e-19	3.51356e-16	ABAH2_ARATH
c84719_g2_i1	-3.64081	5.67015	2.34411e-19	5.18791e-16	HS23M_ARATH
c89566_g1_i2	-2.1031	4.14631	2.50272e-19	5.48125e-16	.
c96767_g2_i7	3.39348	2.29294	3.28065e-19	7.11093e-16	.
c80321_g1_i1	2.10426	7.23343	4.06806e-19	8.72769e-16	.
c99860_g4_i4	-7.65574	1.54813	4.32738e-19	9.19026e-16	.
c89927_g1_i4	-3.61488	4.61545	4.43703e-19	9.3289e-16	.
c78663_g2_i2	-2.32113	3.9625	6.36112e-19	1.32419e-15	.
c72334_g1_i1	-3.94475	2.54633	8.57123e-19	1.76677e-15	LEC_PARPC
c99712_g2_i9	-4.0987	2.11629	1.22994e-18	2.51063e-15	.
c78710_g1_i2	-4.91072	5.85886	1.54872e-18	3.13096e-15	HSP21_IPONI
c90296_g1_i2	-6.19783	1.51424	1.75527e-18	3.51473e-15	ATHB7_ARATH
c95545_g1_i3	-3.7444	2.33919	3.43129e-18	6.80596e-15	HSF30_SOLPE
c90699_g5_i1	-4.29934	2.97016	4.34276e-18	8.53337e-15	RCA2_LARTR
c82953_g1_i1	-6.77748	0.820075	4.70498e-18	9.1595e-15	PRU1_PRUAR
c89049_g1_i1	-5.66406	4.22591	5.04746e-18	9.73609e-15	FTSH6_ARATH
c100270_g1_i3	-2.12194	4.78017	7.56935e-18	1.44679e-14	BAG6_ARATH
c95142_g2_i2	-2.13041	3.60732	8.18697e-18	1.55074e-14	LEA34_GOSHI
c87561_g1_i3	3.21335	1.84569	8.48462e-18	1.59277e-14	.
c87566_g1_i2	3.2967	2.76701	9.20951e-18	1.71355e-14	.
c52260_g1_i1	-7.01212	1.01289	1.62513e-17	2.99724e-14	GDL57_ARATH
c82817_g3_i1	-7.13867	1.11124	1.6779e-17	3.06766e-14	PGLR_PRUPE
c79308_g1_i3	2.80113	8.33137	1.98939e-17	3.58786e-14	.
c95007_g4_i2	-2.0292	3.49829	1.99656e-17	3.58786e-14	.
c98066_g3_i1	-2.55031	2.83429	2.42873e-17	4.32749e-14	.
c74667_g1_i1	-3.50022	1.56796	2.66386e-17	4.70654e-14	.
c70863_g1_i1	-2.66511	5.00924	3.73705e-17	6.52319e-14	.
c91412_g3_i1	-7.27669	2.49382	3.75411e-17	6.52319e-14	.
c93931_g2_i1	1.70248	4.1506	3.87929e-17	6.68545e-14	PMTF_ARATH
c88923_g4_i5	-3.91255	1.77746	4.57638e-17	7.82267e-14	ACCH1_ARATH
c95142_g2_i1	-2.15664	3.8643	9.28666e-17	1.57165e-13	LEA34_GOSHI
c78251_g1_i2	-4.09926	1.49369	9.3439e-17	1.57165e-13	C81E8_MEDTR
c81541_g1_i1	-3.45777	3.67812	1.09925e-16	1.83428e-13	ATB21_ARATH
c79308_g1_i2	2.67457	7.81294	1.45431e-16	2.40763e-13	.
c88923_g4_i2	-4.01685	1.40197	1.47848e-16	2.42854e-13	ACCH1_ARATH
c87566_g1_i1	2.76499	2.56493	1.62079e-16	2.64165e-13	PTR19_ARATH
c81153_g1_i1	-4.09381	2.49643	1.75055e-16	2.83119e-13	.
c92228_g1_i1	-3.3967	4.9086	2.1417e-16	3.43736e-13	.
c84409_g1_i1	-2.64447	3.94605	2.48094e-16	3.95167e-13	SUT34_ARATH
c87546_g1_i2	-2.62163	3.19727	3.13546e-16	4.95665e-13	.
c90296_g1_i3	-7.59285	1.51543	3.20044e-16	5.00353e-13	ATHB7_ARATH
c62795_g1_i1	-5.70024	1.08767	3.21271e-16	5.00353e-13	ZFP3_ARATH
c67450_g1_i1	1.43899	9.91757	3.49828e-16	5.40821e-13	AB19A_PRUPE
c96896_g2_i1	-2.7233	3.55988	3.94024e-16	6.047e-13	.
c75188_g1_i1	2.93307	2.23567	4.99635e-16	7.61223e-13	.
c92822_g4_i2	-2.94344	1.70481	5.62443e-16	8.50749e-13	.
c99860_g4_i5	-6.76115	0.805979	6.25774e-16	9.39783e-13	.
c78710_g1_i1	-4.75225	4.34774	8.93436e-16	1.33224e-12	HSP21_IPONI
c86822_g1_i1	-3.43859	7.49052	9.83425e-16	1.4561e-12	LEC_PARPC
c75851_g1_i1	-5.35949	0.810145	1.32534e-15	1.94863e-12	HSP70_SOYBN
c83042_g1_i1	4.48391	1.92552	1.35341e-15	1.97608e-12	21KD_DAUCA
c69401_g1_i1	-4.03991	2.03714	1.3731e-15	1.991e-12	HSP72_SOLLC
c96767_g2_i2	2.91522	2.5107	1.51052e-15	2.17526e-12	.
c82800_g1_i1	-3.33798	1.87927	1.83008e-15	2.61753e-12	.
c93215_g3_i1	-3.97155	5.31081	1.91331e-15	2.71807e-12	NAC72_ARATH
c81501_g1_i2	-2.83203	4.39828	1.97404e-15	2.78553e-12	.
c86744_g3_i3	-3.35125	3.48244	2.13786e-15	2.99658e-12	.
c93960_g3_i1	-3.09926	1.58899	2.27795e-15	3.17179e-12	.
c72461_g2_i1	-4.72688	2.25294	2.3077e-15	3.19209e-12	.
c80321_g1_i3	2.05958	8.18106	2.35302e-15	3.2335e-12	.
c90795_g3_i2	-4.72722	0.869158	2.3698e-15	3.23541e-12	.
c15359_g1_i1	-6.93256	0.937596	2.99368e-15	4.0608e-12	APOD_HUMAN
c79069_g1_i1	-4.77016	7.12487	3.37044e-15	4.54255e-12	TIF9_ARATH
c83206_g1_i3	-3.50419	9.11141	4.14284e-15	5.548e-12	.
c89177_g2_i2	-1.87132	6.05002	4.31724e-15	5.74496e-12	12KD_FRAAN
c89566_g1_i1	-1.91091	4.28611	4.56023e-15	6.03014e-12	.
c86350_g1_i1	-3.05787	3.67257	5.34364e-15	7.02191e-12	HSP16_SOYBN
c96896_g2_i2	-4.30342	1.64831	5.69563e-15	7.43796e-12	.
c93960_g3_i3	-3.23124	1.376	5.86383e-15	7.61034e-12	.
c98897_g1_i5	3.28257	1.79021	6.03059e-15	7.77876e-12	HMA5_ARATH
c90802_g2_i1	-2.53599	2.77044	6.24814e-15	8.01023e-12	MY1R1_SOLTU
c92119_g1_i1	-4.16159	1.30278	7.08954e-15	9.03225e-12	HS901_ARATH
c83390_g3_i1	-6.74984	0.803192	7.13126e-15	9.03225e-12	.
c90699_g5_i8	-4.34753	1.66773	7.31009e-15	9.20331e-12	RCA2_LARTR
c76594_g3_i1	-2.88912	2.26093	7.88981e-15	9.87404e-12	.
c95545_g1_i1	-3.21303	2.55254	9.15576e-15	1.13906e-11	HSF30_SOLPE
c67275_g1_i1	-3.82968	2.43873	1.00877e-14	1.24762e-11	.
c38648_g1_i1	3.83627	1.26673	1.22044e-14	1.50058e-11	.
c41391_g1_i1	-6.51063	0.612418	1.22826e-14	1.50141e-11	OLEE1_BETPN
c95953_g1_i1	-4.09518	3.50433	1.3767e-14	1.67314e-11	P2C03_ARATH
c78710_g1_i3	-4.72458	4.30414	1.41494e-14	1.70973e-11	HSP21_IPONI
c91427_g1_i1	-2.84718	1.88397	1.64813e-14	1.98012e-11	SCP31_ARATH
c84976_g1_i2	-3.07749	2.12199	2.64191e-14	3.15604e-11	.
c86350_g1_i4	-2.69471	3.88263	2.81724e-14	3.34648e-11	HSP16_SOYBN
c88600_g2_i5	-3.98893	1.39902	3.29522e-14	3.89226e-11	.
c99092_g1_i7	1.55786	6.94078	3.4964e-14	4.10682e-11	.
c67680_g1_i1	-3.18577	4.84359	3.72151e-14	4.34456e-11	ASR3_SOLLC
c83206_g1_i1	-3.39048	8.48566	3.74013e-14	4.34456e-11	.
c84314_g2_i2	-2.91478	2.94589	4.39919e-14	5.08206e-11	ABAH2_ARATH
c83526_g1_i3	-4.81573	2.25889	4.4882e-14	5.15108e-11	.
c78062_g1_i1	2.18398	4.93083	4.50794e-14	5.15108e-11	.
c95439_g1_i1	3.99738	0.583194	4.72053e-14	5.36484e-11	TRA1_MAIZE
c69961_g1_i1	-6.43452	0.554741	9.10162e-14	1.02883e-10	.
c92783_g1_i2	-3.2965	2.8971	1.1119e-13	1.25015e-10	.
c79643_g1_i1	-1.82023	3.91039	1.3511e-13	1.51101e-10	ZFP7_ARATH
c92090_g6_i5	-2.01093	3.72313	1.79015e-13	1.99143e-10	HS174_ARATH
c87595_g2_i1	2.50806	3.95582	1.98059e-13	2.1917e-10	.
c71164_g1_i1	2.09632	4.14841	2.03766e-13	2.23467e-10	.
c97956_g2_i2	-3.26981	2.74113	2.04069e-13	2.23467e-10	BGL11_ARATH
c79559_g1_i2	-2.58817	3.00062	2.06439e-13	2.24892e-10	RNG1L_ARATH
c99120_g2_i2	-2.66634	4.46126	2.55922e-13	2.77361e-10	.
c93834_g3_i1	-2.40294	5.90722	2.70901e-13	2.92089e-10	.
c70539_g1_i1	2.49547	5.18486	3.20548e-13	3.43855e-10	.
c71476_g1_i1	-3.17352	2.03813	3.45242e-13	3.68465e-10	.
c96767_g2_i9	2.74956	2.26403	4.24087e-13	4.50327e-10	.
c86744_g3_i2	-3.2587	3.49001	4.5063e-13	4.76108e-10	.
c89177_g2_i1	-2.13258	5.54013	5.30726e-13	5.57928e-10	12KD_FRAAN
c76608_g1_i1	-1.73296	5.56201	5.50333e-13	5.75662e-10	HS157_ARATH
c97137_g4_i1	4.00954	3.85372	5.54449e-13	5.77097e-10	.
c99860_g4_i1	-6.53915	0.62895	6.42891e-13	6.65855e-10	.
c93904_g1_i4	4.7039	1.52251	6.94786e-13	7.16076e-10	.
c93960_g3_i6	-2.70312	1.75689	7.31824e-13	7.5057e-10	.
c86976_g1_i2	1.36389	9.51903	7.80355e-13	7.96458e-10	DCAM_IPONI
c85018_g2_i1	-4.94617	1.39352	7.89446e-13	8.01844e-10	PER25_ARATH
c82885_g1_i1	-1.25644	6.88456	8.06458e-13	8.15185e-10	HGD_ARATH
c75722_g1_i2	-4.20521	3.66017	8.57887e-13	8.63022e-10	.
c86976_g1_i1	1.36612	9.17699	8.64123e-13	8.65155e-10	DCAM_IPONI
c97279_g5_i1	-2.78423	2.02145	8.77752e-13	8.74636e-10	.
c83146_g1_i1	2.13859	3.32894	1.00555e-12	9.97253e-10	.
c91734_g6_i3	-3.30775	1.88734	1.01771e-12	1.00457e-09	.
c93990_g2_i1	-2.29319	5.756	1.18683e-12	1.16604e-09	GDL15_ARATH
c85809_g2_i2	-3.7413	1.18669	1.22516e-12	1.19809e-09	YG31B_YEAST
c97955_g3_i3	1.63095	3.46982	1.33596e-12	1.3004e-09	TCP9_ARATH
c130468_g1_i1	2.87672	1.44008	1.34777e-12	1.30585e-09	SP1L2_ARATH
c85702_g1_i3	-4.18675	0.820566	1.39921e-12	1.34947e-09	.
c63370_g1_i1	-4.77549	3.89456	1.41311e-12	1.35666e-09	.
c76584_g1_i1	-1.93598	3.86947	1.63345e-12	1.56107e-09	DYL1_HELCR
c82444_g2_i1	3.25988	1.36529	1.64828e-12	1.56811e-09	TT12_ARATH
c93270_g7_i1	4.4984	0.346704	1.8106e-12	1.71478e-09	.
c86067_g2_i1	-3.41784	1.2813	1.83673e-12	1.73172e-09	.
c90066_g1_i2	-3.72132	1.54915	1.88968e-12	1.77369e-09	C82A3_SOYBN
c7418_g1_i1	-6.13615	0.337194	1.98601e-12	1.85582e-09	.
c72759_g1_i1	-2.72312	1.66885	2.44177e-12	2.27161e-09	.
c97137_g4_i2	3.9043	3.82796	2.6172e-12	2.42409e-09	.
c77552_g1_i2	-2.33052	2.96349	2.76711e-12	2.5517e-09	.
c70752_g2_i1	6.44099	0.368673	2.79752e-12	2.56847e-09	.
c68604_g1_i1	-6.73035	0.786633	2.86534e-12	2.61931e-09	EF1A1_DROME
c91467_g3_i1	-2.71524	6.29287	3.33321e-12	3.03381e-09	SPG20_HUMAN
c95898_g1_i2	-5.67206	5.0674	3.44353e-12	3.12072e-09	.
c99611_g4_i3	-1.79352	6.35254	3.58109e-12	3.23145e-09	YBDL_ECOLI
c64038_g1_i1	-2.88365	3.31392	3.87571e-12	3.48236e-09	.
c92071_g2_i2	-1.84896	3.48888	4.19784e-12	3.75575e-09	.
c77552_g1_i1	-2.54908	3.14384	4.35225e-12	3.87739e-09	.
c91412_g3_i3	-5.52875	1.56213	4.979e-12	4.41704e-09	.
c85973_g1_i1	-2.48572	1.68405	5.34294e-12	4.71999e-09	.
c92290_g1_i2	-3.76059	2.74775	5.66524e-12	4.98377e-09	.
c95898_g1_i3	-4.12596	4.24192	5.9993e-12	5.25566e-09	.
c83206_g1_i4	-3.31837	8.64819	6.20754e-12	5.41552e-09	.
c46145_g1_i1	-6.39828	0.528311	6.72765e-12	5.84502e-09	.
c96767_g2_i6	2.30359	2.12414	6.7974e-12	5.88132e-09	.
c77954_g1_i1	-6.32954	3.51529	7.74825e-12	6.67655e-09	WRK40_ARATH
c80335_g1_i1	-3.38888	2.74977	8.53041e-12	7.32052e-09	.
c82603_g4_i1	1.96212	3.07261	9.40284e-12	8.03641e-09	GLSN_MEDSA
c76484_g1_i2	4.38539	0.603153	1.00588e-11	8.56221e-09	.
c85973_g1_i6	-2.26537	2.61126	1.01465e-11	8.60207e-09	.
c82392_g1_i1	-3.3759	5.9082	1.03497e-11	8.73906e-09	CHIC_SOLLC
c99092_g1_i6	1.40592	7.14554	1.10399e-11	9.28463e-09	LHY_ARATH
c89177_g1_i1	-2.82829	1.47684	1.51403e-11	1.26823e-08	12KD_FRAAN
c93960_g3_i5	-2.55407	1.80946	1.5225e-11	1.27026e-08	.
c99611_g4_i4	-2.46745	2.1654	1.72636e-11	1.43002e-08	.
c82218_g1_i1	-1.69728	5.27588	1.72758e-11	1.43002e-08	DNJH_ATRNU
c97090_g5_i1	-1.84666	2.77831	1.76239e-11	1.45311e-08	.
c96427_g1_i2	-2.90856	2.69628	1.8403e-11	1.51142e-08	.
c88726_g2_i1	1.50343	5.56532	1.84994e-11	1.51216e-08	CRR12_ARATH
c74932_g1_i1	2.45913	2.78749	1.86186e-11	1.51216e-08	AUX22_SOYBN
c86744_g3_i1	-2.88441	3.46466	1.86277e-11	1.51216e-08	.
c70295_g1_i1	-8.19978	4.50383	1.94917e-11	1.57621e-08	.
c83518_g2_i1	-2.31695	3.12096	1.99344e-11	1.60583e-08	.
c79501_g3_i1	-2.33618	2.20927	2.12726e-11	1.7071e-08	C96AF_ARATH
c97485_g4_i1	-2.99958	1.72907	2.222e-11	1.77634e-08	NC100_ARATH
c100277_g4_i1	-3.02157	4.08575	2.31597e-11	1.84445e-08	MCU6_ARATH
c91827_g1_i1	1.40185	4.96001	2.62075e-11	2.0793e-08	Y1790_ARATH
c95898_g1_i4	-5.56671	3.93813	2.6825e-11	2.12029e-08	.
c72039_g2_i1	1.51628	3.29636	2.76817e-11	2.17982e-08	SRSF2_CHICK
c95107_g3_i2	-4.14022	0.780079	2.80411e-11	2.19987e-08	.
c98341_g2_i1	1.44465	6.38752	2.8876e-11	2.25695e-08	CLPB_PSEPK
c91935_g1_i1	-2.2569	2.61476	2.98847e-11	2.32714e-08	.
c70294_g1_i1	-4.76596	1.64671	3.17205e-11	2.46098e-08	OCS1_MAIZE
c82002_g1_i1	-2.99016	1.30927	3.28251e-11	2.53732e-08	.
c96767_g2_i11	2.09134	2.34917	3.47679e-11	2.67765e-08	.
c120832_g1_i1	-7.08648	1.04956	4.09809e-11	3.14463e-08	.
c76829_g1_i1	-2.21837	2.45327	4.24751e-11	3.24743e-08	.
c99092_g1_i5	1.45225	7.07333	4.30097e-11	3.27171e-08	LHY_ARATH
c75722_g1_i1	-2.69315	6.1888	4.31039e-11	3.27171e-08	.
c58318_g1_i1	-6.61187	0.684529	4.66493e-11	3.52679e-08	RS18_SPOFR
c96355_g3_i2	1.76713	5.86627	4.68e-11	3.52679e-08	YSL3_ARATH
c86058_g2_i1	1.42625	3.86646	4.89231e-11	3.67362e-08	GAOA_GIBZE
c59557_g1_i1	-6.32512	0.480356	5.02799e-11	3.76206e-08	SCP40_ARATH
c99539_g1_i7	-4.08609	1.03701	5.39703e-11	4.02387e-08	.
c83486_g1_i1	-2.75458	2.14173	5.47405e-11	4.06687e-08	.
c96604_g3_i1	1.24099	5.41376	6.11695e-11	4.52793e-08	.
c88288_g6_i1	-2.36387	2.10542	6.13771e-11	4.52793e-08	.
c139587_g1_i1	6.07137	0.0924304	6.26148e-11	4.60309e-08	.
c93960_g3_i2	-2.29193	1.72391	6.89749e-11	5.05297e-08	.
c84976_g1_i1	-2.4538	2.74962	7.1734e-11	5.23686e-08	.
c77391_g1_i2	1.844	4.73712	7.3856e-11	5.37312e-08	.
c47586_g2_i1	-6.82478	0.842954	7.65201e-11	5.54774e-08	.
c92196_g5_i1	1.56216	3.10654	8.8673e-11	6.40673e-08	MYO12_ARATH
c72559_g1_i1	-5.90035	0.173411	9.17175e-11	6.59216e-08	SILD_FORIN
c88563_g5_i1	-3.38102	4.10632	9.18665e-11	6.59216e-08	.
c91341_g1_i2	-3.03692	1.08582	9.87092e-11	7.05909e-08	.
c92290_g1_i4	-3.51373	2.51645	1.09092e-10	7.77517e-08	.
c83182_g1_i1	-3.37085	1.04267	1.11246e-10	7.90189e-08	TB1_MAIZE
c58774_g1_i1	-7.49219	3.81155	1.13526e-10	8.0367e-08	.
c74667_g2_i1	-2.80887	1.41214	1.17262e-10	8.27329e-08	.
c67425_g1_i1	-5.92824	0.190782	1.19317e-10	8.39013e-08	.
c87528_g2_i2	1.84363	2.37132	1.2022e-10	8.42549e-08	PFKA5_ARATH
c65695_g1_i1	-7.77884	6.12717	1.23374e-10	8.61781e-08	.
c79559_g1_i3	-2.52995	2.87957	1.26096e-10	8.77871e-08	RNG1L_ARATH
c74123_g1_i1	-2.89838	5.26538	1.27229e-10	8.82841e-08	EXLB1_ARATH
c89762_g2_i1	-3.27098	3.95462	1.30927e-10	9.01897e-08	GRXS2_ARATH
c96177_g6_i1	-2.31562	1.78133	1.31072e-10	9.01897e-08	NAS_SOLLC
c97096_g2_i1	-1.56397	6.94134	1.31262e-10	9.01897e-08	NRX1_ARATH
c99027_g2_i8	-2.73227	1.29892	1.35265e-10	9.26374e-08	.
c91009_g2_i1	-3.02003	1.22097	1.3974e-10	9.53914e-08	AB25G_ARATH
c79068_g1_i1	1.78232	3.82968	1.45974e-10	9.93244e-08	NAC94_ARATH
c43469_g1_i1	-5.8631	1.20102	1.48044e-10	1.00408e-07	.
c85459_g1_i2	-2.21506	4.34058	1.49602e-10	1.01138e-07	.
c91341_g1_i3	-4.1464	0.439033	1.50373e-10	1.01333e-07	.
c75323_g1_i2	-3.35358	0.707268	1.52752e-10	1.02608e-07	POLX_TOBAC
c96355_g3_i1	1.70661	5.903	1.58204e-10	1.05728e-07	YSL3_ARATH
c78440_g1_i1	-2.9731	2.25972	1.58403e-10	1.05728e-07	.
c91341_g1_i1	-2.83665	1.37336	1.68907e-10	1.12382e-07	.
c46145_g2_i2	-5.86443	0.148122	1.74554e-10	1.15773e-07	.
c96049_g7_i1	-2.61616	4.43007	1.83821e-10	1.21536e-07	.
c41871_g2_i1	-5.9131	0.178937	1.86223e-10	1.22738e-07	ADT1_ANOGA
c59557_g3_i1	-5.93292	0.193795	1.98328e-10	1.30209e-07	SCP40_ARATH
c89469_g2_i1	-2.40252	1.434	1.98795e-10	1.30209e-07	.
c99092_g1_i4	1.33646	7.09188	2.05576e-10	1.34231e-07	LHY_ARATH
c88105_g1_i1	-2.38022	1.26167	2.22793e-10	1.45023e-07	LEA29_GOSHI
c93904_g1_i7	3.72847	1.31182	2.2633e-10	1.46871e-07	.
c82478_g2_i1	1.30131	4.97814	2.32261e-10	1.50256e-07	PROF3_HEVBR
c72151_g1_i1	-9.35846	3.12555	2.39028e-10	1.54159e-07	KCRM_PIG
c99927_g1_i2	-7.77812	2.97607	2.41795e-10	1.55467e-07	.
c91021_g1_i2	-1.44225	4.52536	2.46904e-10	1.58268e-07	Y1457_ARATH
c99092_g1_i1	1.30317	7.04177	2.54749e-10	1.628e-07	LHY_ARATH
c59894_g1_i1	1.67481	3.61323	2.61414e-10	1.66553e-07	.
c77169_g1_i1	-9.08693	4.16517	2.88424e-10	1.83207e-07	.
c90136_g10_i1	2.45846	2.97934	3.05272e-10	1.93325e-07	.
c86350_g1_i5	-2.19638	4.20103	3.07201e-10	1.93894e-07	HSP11_MEDSA
c87345_g1_i2	-2.77492	2.7005	3.08015e-10	1.93894e-07	EF114_ARATH
c83337_g1_i1	-2.75971	2.44254	3.22543e-10	2.02433e-07	SWT14_ORYSI
c99092_g1_i3	1.31625	7.0033	3.26938e-10	2.0458e-07	LHY_ARATH
c21256_g1_i1	-5.82616	0.121306	3.30885e-10	2.06436e-07	RL14_DROVI
c99611_g4_i2	-1.81667	6.33007	3.37146e-10	2.0972e-07	FRO6_ARATH
c67876_g1_i1	-6.13523	0.33394	3.40488e-10	2.11174e-07	PGLR_VITVI
c102892_g1_i1	-7.08567	1.05261	3.46133e-10	2.14044e-07	.
c41063_g1_i1	-3.94257	0.645492	3.68564e-10	2.27246e-07	.
c88563_g5_i3	-3.75731	3.90339	3.98705e-10	2.45112e-07	.
c92126_g2_i1	-2.21454	3.30694	4.0507e-10	2.47756e-07	HSP7C_PETHY
c67670_g1_i2	-6.147	0.351631	4.05364e-10	2.47756e-07	.
c92665_g1_i1	-1.59811	7.17454	4.19009e-10	2.55354e-07	RFS2_ARATH
c91021_g1_i3	-1.47764	4.66856	4.20633e-10	2.55602e-07	Y1457_ARATH
c83146_g1_i3	2.12501	5.24188	4.27554e-10	2.5906e-07	.
c82557_g1_i1	-7.82485	4.1383	4.30642e-10	2.60181e-07	NU6M_HORSE
c104253_g1_i1	-5.89671	0.168824	4.75927e-10	2.86717e-07	.
c80324_g1_i5	-3.54503	1.18109	4.98568e-10	2.99499e-07	CP18A_ARATH
c101202_g1_i1	-6.29571	0.455	5.00222e-10	2.99636e-07	EF1A_HELZE
c86448_g2_i1	1.77215	4.18838	5.31476e-10	3.17453e-07	.
c91827_g1_i2	1.24861	4.19594	5.41485e-10	3.22515e-07	Y1790_ARATH
c99092_g1_i2	1.34181	6.77005	5.49708e-10	3.26488e-07	LHY_ARATH
c88683_g1_i3	3.28062	2.11944	5.60973e-10	3.3224e-07	SBT54_ARATH
c73942_g1_i1	3.82626	2.53901	5.84408e-10	3.45147e-07	FD_ARATH
c91614_g3_i5	-1.937	3.45636	5.93354e-10	3.49449e-07	.
c91045_g1_i3	-2.86386	1.08596	6.12163e-10	3.59519e-07	KNOS1_ORYSJ
c70161_g1_i2	-2.05521	1.9856	6.16383e-10	3.6099e-07	WLIM1_ARATH
c85236_g2_i2	-1.61004	3.05405	6.2534e-10	3.65218e-07	SL30A_ARATH
c96604_g3_i2	1.15348	4.98918	6.28673e-10	3.66147e-07	.
c134820_g1_i1	-6.21938	0.399618	6.50025e-10	3.77537e-07	RS23_SPOFR
c84765_g1_i2	-1.93769	5.00157	6.9818e-10	4.04388e-07	.
c88125_g6_i1	-1.45771	3.5819	7.27956e-10	4.20476e-07	DRL27_ARATH
c81501_g1_i1	-2.2031	4.11082	7.57781e-10	4.36505e-07	.
c77435_g1_i1	-4.1158	2.78539	7.69315e-10	4.41938e-07	TIF5A_ARATH
c72780_g1_i1	-7.43759	6.08612	8.16169e-10	4.67576e-07	.
c38214_g1_i1	-5.99254	0.238263	8.3222e-10	4.74499e-07	.
c94877_g1_i1	-1.72967	3.13747	8.32819e-10	4.74499e-07	.
c90653_g1_i1	-1.6115	4.11202	8.35024e-10	4.74499e-07	AMY2_ARATH
c82561_g1_i2	-2.3699	1.60836	8.54831e-10	4.84445e-07	.
c91265_g1_i1	-2.39101	2.72252	8.87284e-10	5.01485e-07	.
c95455_g3_i1	1.97576	2.51194	1.00161e-09	5.64586e-07	.
c92647_g1_i5	-3.36556	0.920082	1.02114e-09	5.74052e-07	PTR28_ARATH
c93094_g2_i1	-2.44578	4.79337	1.0247e-09	5.74519e-07	NIC1_ARATH
c90449_g2_i5	-2.83033	1.17407	1.08354e-09	6.05894e-07	BH118_ARATH
c97288_g1_i2	-5.8608	1.82502	1.13958e-09	6.35536e-07	C94C1_ARATH
c90047_g2_i1	4.56928	1.60507	1.24949e-09	6.94992e-07	NES1_FRAAN
c75731_g1_i1	-4.28527	0.529551	1.29571e-09	7.18796e-07	.
c85236_g2_i1	-1.57325	3.06671	1.32952e-09	7.35613e-07	SL30A_ARATH
c17312_g1_i1	-3.36636	1.32539	1.34476e-09	7.4209e-07	.
c89952_g5_i1	-1.73859	2.98253	1.35643e-09	7.46435e-07	.
c90047_g2_i2	4.65611	2.1302	1.35973e-09	7.46435e-07	NES2_FRAAN
c98745_g2_i1	-2.22972	1.45667	1.39528e-09	7.63958e-07	.
c79559_g1_i1	-2.20871	2.95436	1.4299e-09	7.80875e-07	RNG1L_ARATH
c93891_g1_i1	-2.14777	2.30471	1.47861e-09	8.05389e-07	.
c92290_g1_i3	-3.47657	2.68876	1.51356e-09	8.21987e-07	.
c95007_g4_i1	-1.99825	1.88768	1.51691e-09	8.21987e-07	.
c41067_g1_i1	-8.24002	4.41929	1.55634e-09	8.41187e-07	.
c80335_g1_i2	-3.82635	0.566609	1.57724e-09	8.50296e-07	.
c86324_g4_i1	1.23727	7.55485	1.61064e-09	8.66083e-07	.
c54460_g2_i1	-5.67989	0.0223594	1.66943e-09	8.95409e-07	FLA14_ARATH
c99611_g4_i1	-1.82241	6.49745	1.70375e-09	9.11489e-07	YBDL_ECOLI
c96693_g4_i2	3.32791	0.496	1.75288e-09	9.35391e-07	.
c36267_g1_i1	6.87626	1.64011	1.79859e-09	9.57354e-07	.
c86612_g1_i4	-1.14398	7.63333	1.82111e-09	9.66896e-07	.
c89952_g5_i2	-1.20841	4.39487	1.8697e-09	9.90191e-07	.
c74841_g1_i2	-2.82277	2.80884	1.87472e-09	9.90356e-07	Y3264_ARATH
c92091_g1_i1	-1.71297	3.00014	1.90136e-09	1.00191e-06	DRPE_CRAPL
c85805_g1_i2	-4.4382	0.672333	1.95304e-09	1.02657e-06	.
c99927_g1_i1	-7.11417	3.45597	1.99529e-09	1.04616e-06	.
c94665_g2_i2	1.07966	5.3136	2.02558e-09	1.0594e-06	IDD4_ARATH
c95925_g1_i2	0.971024	6.49141	2.13082e-09	1.11168e-06	SUBL_ARATH
c100137_g2_i2	1.49446	4.13579	2.15936e-09	1.12378e-06	.
c82900_g1_i2	-1.42668	3.45131	2.22537e-09	1.15527e-06	APK1A_ARATH
c79002_g1_i2	1.54113	2.79507	2.30912e-09	1.1958e-06	.
c62793_g1_i1	-7.77651	1.66371	2.31549e-09	1.19615e-06	ENOB_BOVIN
c85848_g2_i2	-4.73424	0.877115	2.444e-09	1.25944e-06	.
c93594_g1_i1	-2.5069	4.23796	2.48171e-09	1.27564e-06	F3PH_ARATH
c74252_g1_i1	1.3347	3.24659	2.48756e-09	1.27564e-06	.
c55081_g1_i1	-5.85441	0.141064	2.51463e-09	1.28638e-06	NIP1_NICAL
c82224_g2_i1	-3.29107	1.01202	2.59515e-09	1.32435e-06	.
c56017_g2_i1	-6.22588	0.395174	2.608e-09	1.32769e-06	.
c100137_g2_i1	1.51481	4.82701	2.69706e-09	1.36971e-06	ZN363_HUMAN
c82067_g1_i1	-2.32576	2.8811	2.72132e-09	1.3787e-06	MBF1C_ARATH
c88563_g5_i4	-3.32442	3.78366	2.86059e-09	1.44578e-06	.
c93891_g1_i2	-2.20696	2.82542	2.88926e-09	1.45676e-06	.
c145711_g1_i1	-5.96933	0.222474	2.9023e-09	1.45924e-06	.
c73545_g1_i1	-2.22007	2.6407	2.90805e-09	1.45924e-06	.
c92204_g4_i1	1.60649	2.36802	2.94137e-09	1.47244e-06	TPPA_ARATH
c95898_g1_i1	-4.41197	4.91465	3.00813e-09	1.50229e-06	.
c18726_g1_i1	-5.56847	-0.0457496	3.0259e-09	1.50758e-06	.
c92036_g1_i4	-2.27816	4.21165	3.03328e-09	1.50768e-06	SYT5_ARATH
c69050_g1_i1	-7.4988	3.34566	3.10959e-09	1.54197e-06	.
c86969_g4_i3	1.68893	4.66505	3.15156e-09	1.5591e-06	Y4729_ARATH
c133439_g1_i1	-6.63911	0.695329	3.20246e-09	1.58056e-06	.
c90455_g1_i1	-7.70591	3.61872	3.22354e-09	1.58724e-06	SAG39_ORYSI
c91265_g1_i3	-2.63214	2.70193	3.49261e-09	1.71571e-06	.
c78035_g1_i3	1.62682	3.12084	3.5359e-09	1.73293e-06	.
c66184_g1_i1	3.09407	0.495019	3.91325e-09	1.91341e-06	.
c49456_g2_i1	-7.15205	1.1369	4.01001e-09	1.95603e-06	.
c93899_g1_i1	-2.63206	2.62929	4.02285e-09	1.95603e-06	.
c99539_g1_i2	-5.56804	-0.0464044	4.02833e-09	1.95603e-06	.
c83146_g1_i2	1.95006	4.11592	4.1103e-09	1.99123e-06	.
c75110_g1_i1	-5.12556	0.628617	4.45699e-09	2.15422e-06	.
c74717_g1_i1	-5.90742	2.3094	4.53312e-09	2.1813e-06	AT2A1_BOVIN
c80808_g1_i1	-1.78187	4.84236	4.53376e-09	2.1813e-06	OS13_SOLCO
c58218_g1_i1	-6.66002	2.54341	4.58716e-09	2.20195e-06	ALDOA_HUMAN
c135022_g1_i1	-6.24098	0.417033	4.74109e-09	2.27066e-06	RS13_SPOFR
c85450_g2_i2	2.42924	3.93337	4.81216e-09	2.29457e-06	.
c92408_g1_i1	-3.25812	4.08645	4.81284e-09	2.29457e-06	PPO_MALDO
c77928_g1_i1	-5.72333	0.0535382	4.92541e-09	2.34293e-06	PGLR_OENOR
c96767_g2_i4	3.34811	0.499712	5.00966e-09	2.37762e-06	.
c78035_g1_i1	1.8191	2.26176	5.18479e-09	2.4552e-06	.
c128391_g1_i1	-6.19385	0.373566	5.40843e-09	2.55534e-06	RS25_DROME
c90047_g2_i3	4.18327	3.10417	5.44167e-09	2.56528e-06	NES2_FRAAN
c79501_g1_i1	-2.5206	0.944917	5.45679e-09	2.56666e-06	C96AF_ARATH
c91775_g1_i4	1.97447	5.1598	5.60357e-09	2.62981e-06	CHI1_ORYSJ
c82603_g6_i1	1.81646	3.06362	5.84659e-09	2.73775e-06	GLUT1_ARATH
c46791_g1_i1	-7.69912	2.90469	6.03179e-09	2.8182e-06	G3P_FELCA
c80527_g1_i2	-4.90745	2.33154	6.13345e-09	2.85935e-06	.
c82402_g1_i4	1.39559	7.24861	6.31657e-09	2.9382e-06	.
c49456_g1_i1	-7.78994	1.68469	6.34415e-09	2.94451e-06	.
c64740_g1_i1	-7.6656	1.56369	6.49429e-09	3.00756e-06	LDHA_PIG
c92440_g2_i3	-1.67159	3.14097	6.50869e-09	3.0076e-06	.
c91926_g3_i1	1.05103	4.95083	6.71343e-09	3.09541e-06	.
c89677_g1_i1	1.37189	3.82983	6.8582e-09	3.15524e-06	PTI6_SOLLC
c98507_g1_i2	-2.27075	3.03457	6.96957e-09	3.19947e-06	YABDL_ORYSJ
c81076_g1_i2	1.19891	3.61906	7.12772e-09	3.26484e-06	.
c99092_g1_i8	1.28956	6.822	7.14302e-09	3.26484e-06	LHY_ARATH
c91329_g1_i6	1.25644	4.23635	7.20669e-09	3.2868e-06	ADHL2_ARATH
c79565_g1_i1	-2.77258	0.915918	7.71127e-09	3.50496e-06	.
c99712_g2_i7	-2.3616	1.39897	7.71838e-09	3.50496e-06	.
c88785_g1_i2	-3.51203	0.817486	7.75472e-09	3.51052e-06	.
c92036_g1_i2	-2.04019	4.48974	7.76401e-09	3.51052e-06	SYT5_ARATH
c111465_g1_i1	-5.5294	-0.0689005	7.90603e-09	3.56706e-06	.
c97190_g2_i4	3.30309	3.31557	8.18013e-09	3.68283e-06	.
c18392_g1_i1	1.15083	6.14912	8.28549e-09	3.72229e-06	.
c85973_g1_i2	-2.16739	1.46447	8.44197e-09	3.78451e-06	.
c94100_g1_i1	6.81758	0.678112	8.89644e-09	3.97975e-06	AROF_TOBAC
c82067_g1_i2	-2.98357	2.04377	9.23614e-09	4.12294e-06	MBF1C_ARATH
c89086_g6_i1	-1.3061	5.80094	9.5521e-09	4.25496e-06	MYB28_ARATH
c77666_g1_i1	1.8591	2.62963	9.83107e-09	4.36996e-06	GLSN_MEDSA
c86572_g1_i1	-1.38073	6.82557	9.99855e-09	4.43503e-06	ANXD1_ARATH
c92665_g1_i3	-1.52588	7.08043	1.02744e-08	4.54779e-06	RFS2_ARATH
c93598_g5_i2	-2.18712	2.14975	1.03912e-08	4.58984e-06	.
c99806_g5_i2	-1.12863	5.72539	1.06556e-08	4.69674e-06	AB11G_ARATH
c99964_g1_i2	-1.43096	2.79964	1.08703e-08	4.78136e-06	.
c83440_g6_i2	-2.52868	1.42336	1.08972e-08	4.78317e-06	.
c83337_g1_i3	-2.70794	1.58082	1.11462e-08	4.88228e-06	SWT14_ORYSI
c91775_g1_i5	1.875	5.2521	1.13183e-08	4.94739e-06	CHI2_TOBAC
c91611_g1_i1	-4.67563	0.830457	1.17958e-08	5.14541e-06	.
c125945_g1_i1	-6.36147	0.505878	1.22092e-08	5.31468e-06	RL35A_CAEEL
c77754_g1_i1	-3.78397	1.42334	1.23283e-08	5.35546e-06	MYB4_ORYSJ
c95549_g4_i1	1.24487	3.61517	1.24519e-08	5.39798e-06	NEK2_ORYSI
c77391_g1_i1	1.85936	3.98571	1.25051e-08	5.40989e-06	.
c88766_g1_i1	-3.54386	1.83323	1.2811e-08	5.53084e-06	FB79_ARATH
c18221_g1_i1	-5.77172	0.0888545	1.31493e-08	5.66527e-06	RL27_RAT
c112958_g1_i1	-5.7823	0.0939827	1.32702e-08	5.70569e-06	RS10B_DROME
c76678_g1_i1	-3.08754	1.52371	1.33961e-08	5.74288e-06	UFOG5_MANES
c86804_g8_i1	-2.5289	5.46407	1.34114e-08	5.74288e-06	APX2_ARATH
c59726_g1_i1	-2.70009	2.5967	1.35619e-08	5.78581e-06	.
c48446_g2_i1	-6.23572	0.40696	1.35667e-08	5.78581e-06	RL10_BOMMA
c80527_g1_i1	-4.60891	1.1191	1.40405e-08	5.97577e-06	.
c91096_g7_i1	4.40952	-0.146823	1.41132e-08	5.99456e-06	.
c90296_g1_i1	-5.92187	0.194614	1.41503e-08	5.99819e-06	ATHB7_ARATH
c18924_g1_i1	-5.82523	0.121016	1.41952e-08	6.00516e-06	RS7_RAT
c97288_g1_i1	-6.53091	1.82226	1.42833e-08	6.02832e-06	C94C1_ARATH
c94572_g1_i2	2.30621	1.38043	1.43073e-08	6.02832e-06	.
c62601_g1_i1	-4.68291	0.318181	1.49095e-08	6.26949e-06	HSP70_SOYBN
c95925_g1_i1	0.967327	6.47694	1.50113e-08	6.28999e-06	SUBL_ARATH
c81367_g1_i1	-5.59662	-0.0288795	1.50181e-08	6.28999e-06	.
c97291_g2_i1	1.6852	3.31344	1.51967e-08	6.35213e-06	GLK2_ARATH
c94249_g10_i2	2.22236	6.28853	1.56914e-08	6.54592e-06	.
c91373_g4_i6	-2.22969	1.144	1.59634e-08	6.64619e-06	SRC28_ARATH
c99712_g2_i4	-1.90028	2.52883	1.64969e-08	6.8547e-06	LPXB_ARATH
c80450_g1_i2	-2.80183	0.793895	1.6602e-08	6.8848e-06	HARB1_HUMAN
c99732_g3_i1	5.30476	-0.363559	1.69838e-08	7.02927e-06	.
c98630_g1_i2	-1.89052	2.38108	1.71909e-08	7.10098e-06	CSLG2_ARATH
c87623_g1_i1	-1.67443	4.19217	1.73099e-08	7.13614e-06	DNJ63_ARATH
c87559_g2_i2	-1.80972	2.90238	1.73607e-08	7.14306e-06	PUP9_ARATH
c84322_g2_i3	-2.30074	4.43856	1.75239e-08	7.19612e-06	.
c94937_g1_i2	-1.87095	2.76451	1.77669e-08	7.2817e-06	.
c117113_g1_i1	-8.36523	2.2018	1.82269e-08	7.4557e-06	MLRS_RABIT
c96049_g6_i3	-2.07666	8.21629	1.82651e-08	7.45679e-06	.
c92746_g3_i3	-1.60948	4.93403	1.95963e-08	7.98477e-06	SR45A_ARATH
c92734_g9_i1	1.35412	2.88442	1.96731e-08	8.00056e-06	TCP8_ARATH
c86612_g1_i3	-1.09034	7.7777	1.9755e-08	8.01837e-06	HSP7S_PEA
c91123_g3_i2	-3.02183	2.97636	1.98787e-08	8.05302e-06	CIPK5_ARATH
c97267_g1_i1	2.0599	5.34277	2.02081e-08	8.17073e-06	GAOA_GIBZE
c89017_g2_i4	-1.58182	2.93927	2.03024e-08	8.18167e-06	DJB13_MOUSE
c81649_g2_i1	-1.30869	6.80604	2.03265e-08	8.18167e-06	GSTF9_ARATH
c69371_g1_i1	-2.36578	1.67352	2.03519e-08	8.18167e-06	.
c89247_g1_i1	-1.42332	2.76339	2.1152e-08	8.47401e-06	CAAT5_ARATH
c66553_g1_i1	-5.44121	-0.126676	2.11597e-08	8.47401e-06	.
c142707_g1_i1	5.59352	-0.190466	2.12464e-08	8.49253e-06	.
c97069_g2_i1	1.55112	10.1778	2.13087e-08	8.50126e-06	AAE_RAUSE
c92290_g1_i12	-3.77999	1.41009	2.14376e-08	8.5365e-06	.
c82349_g2_i1	-1.78997	3.1317	2.18654e-08	8.6904e-06	LSH3_ARATH
c86969_g4_i2	1.50938	4.38295	2.19465e-08	8.70619e-06	Y4729_ARATH
c83795_g1_i2	0.987964	6.2406	2.20134e-08	8.71627e-06	H1_WHEAT
c92204_g4_i2	1.57836	2.34496	2.25853e-08	8.92591e-06	TPPA_ARATH
c92036_g1_i1	-2.70085	2.87901	2.35474e-08	9.28869e-06	SYT5_ARATH
c92290_g1_i6	-3.3097	2.66052	2.45578e-08	9.66911e-06	.
c100105_g1_i1	-2.02271	2.443	2.49584e-08	9.80847e-06	.
c90802_g2_i2	-2.17856	1.83105	2.51716e-08	9.87379e-06	.
c43977_g1_i1	-5.63031	-0.00504198	2.5809e-08	1.0105e-05	PGLR_VITVI
c94298_g1_i2	-2.24882	4.99224	2.66216e-08	1.04038e-05	.
c92090_g6_i3	-1.60045	2.95453	2.74345e-08	1.07015e-05	HS174_ARATH
c93820_g2_i1	-2.75077	1.40748	2.76402e-08	1.07592e-05	.
c69354_g1_i1	-6.54262	0.669252	2.77396e-08	1.07592e-05	.
c96427_g1_i1	-1.96639	2.44238	2.77489e-08	1.07592e-05	.
c93806_g2_i4	1.24719	4.56065	2.78353e-08	1.07592e-05	STR4_ARATH
c83935_g1_i2	1.26088	4.17601	2.78382e-08	1.07592e-05	MES17_ARATH
c90331_g2_i2	-2.65733	1.47847	2.80785e-08	1.08322e-05	PTR15_ARATH
c83158_g1_i1	-2.03525	2.35783	2.81969e-08	1.08579e-05	ENT8_ARATH
c92036_g1_i6	-2.27874	4.17672	2.83425e-08	1.0894e-05	.
c97215_g2_i3	-3.42466	1.59952	2.90261e-08	1.11364e-05	.
c85848_g2_i1	-3.81365	0.546072	2.91416e-08	1.11565e-05	.
c86248_g2_i2	-1.46726	2.88014	2.92615e-08	1.11565e-05	UGT2_GARJA
c43404_g2_i1	-5.71395	0.0487309	2.92769e-08	1.11565e-05	RS3A_PERAM
c71164_g1_i2	1.70211	2.98888	2.92906e-08	1.11565e-05	.
c35080_g1_i1	-7.09016	1.07882	3.02852e-08	1.15145e-05	TPIS_HUMAN
c83795_g1_i1	0.872892	8.29625	3.09128e-08	1.17319e-05	H1_WHEAT
c83689_g1_i1	-1.17612	5.92605	3.09692e-08	1.17321e-05	AGD13_ARATH
c92290_g1_i5	-2.84548	2.7868	3.11974e-08	1.17973e-05	.
c112938_g1_i1	-5.84337	0.128507	3.15254e-08	1.18999e-05	RL10A_SPOFR
c68315_g1_i1	-6.21495	0.390097	3.17805e-08	1.19747e-05	.
c88061_g2_i1	2.61547	0.962867	3.2086e-08	1.20671e-05	.
c97795_g3_i1	-1.78607	2.62156	3.21668e-08	1.20671e-05	.
c89921_g1_i2	-3.78116	0.520245	3.2198e-08	1.20671e-05	.
c84991_g1_i3	-5.07249	1.49288	3.23047e-08	1.20856e-05	.
c86885_g1_i2	-5.83079	0.123676	3.26339e-08	1.2187e-05	C94B3_ARATH
c98507_g1_i5	-2.5765	2.16362	3.35648e-08	1.25125e-05	.
c44157_g1_i1	-7.19601	3.11835	3.38737e-08	1.26053e-05	MYG_HORSE
c90442_g4_i1	1.90419	2.76691	3.55755e-08	1.32152e-05	POL4_DROME
c98521_g4_i1	-1.3718	5.30461	3.62335e-08	1.34359e-05	.
c82402_g1_i2	1.35735	6.86111	3.64935e-08	1.35084e-05	.
c48971_g1_i1	-7.98739	1.85346	3.66951e-08	1.35592e-05	TNNI2_HUMAN
c92071_g2_i3	-1.59179	2.66617	3.69761e-08	1.3639e-05	.
c83390_g7_i2	-2.45456	2.91188	3.75325e-08	1.382e-05	.
c88563_g5_i5	-2.98266	3.25888	3.77847e-08	1.38886e-05	.
c92734_g9_i2	1.40721	3.17749	3.78929e-08	1.39041e-05	TCP8_ARATH
c66157_g1_i1	-5.49209	-0.0922321	3.80374e-08	1.39327e-05	XSP1_ARATH
c89608_g2_i1	-3.23549	1.34244	3.83158e-08	1.40103e-05	SRSF2_PANTR
c97643_g3_i1	-3.18534	3.21252	3.84114e-08	1.40209e-05	.
c99712_g2_i3	-2.2157	1.54772	3.89535e-08	1.41915e-05	LPXB_ARATH
c96806_g2_i1	1.05468	8.34364	3.90137e-08	1.41915e-05	RPT2_ARATH
c92609_g2_i1	1.66921	2.32381	3.9684e-08	1.44104e-05	AGLU_SPIOL
c89308_g1_i2	-3.96306	0.319936	4.05062e-08	1.46836e-05	.
c94772_g1_i1	-1.93101	1.8835	4.31469e-08	1.56139e-05	.
c84765_g1_i1	-2.32933	3.15831	4.38758e-08	1.58504e-05	HSP16_SOYBN
c91614_g3_i4	-1.84613	3.57569	4.3987e-08	1.58633e-05	.
c51200_g1_i1	-6.41863	2.33401	4.62949e-08	1.6667e-05	.
c35591_g1_i2	-7.6682	2.80221	4.72616e-08	1.6986e-05	TNNC2_RABIT
c87697_g4_i1	1.9031	2.10631	4.83971e-08	1.73644e-05	.
c78066_g1_i1	3.28019	0.296993	4.90294e-08	1.75613e-05	.
c98507_g1_i4	-2.50543	2.88362	4.93007e-08	1.76285e-05	HIR2_ARATH
c62734_g1_i1	-3.29223	0.437133	5.03017e-08	1.79558e-05	.
c36267_g1_i2	7.06884	0.763881	5.18495e-08	1.8477e-05	.
c95146_g1_i2	-1.27797	4.69448	5.20329e-08	1.8511e-05	U2AFA_ORYSJ
c96286_g1_i3	1.47438	2.36594	5.31426e-08	1.88738e-05	IP5P2_ARATH
c128196_g1_i1	-5.35198	-0.176845	5.46682e-08	1.93829e-05	RLA2_CRYST
c78709_g3_i2	-2.57279	0.761385	5.50288e-08	1.94485e-05	.
c35591_g1_i1	-5.43109	1.48465	5.50382e-08	1.94485e-05	TNNC2_RABIT
c84322_g2_i1	-2.1821	4.51091	5.5879e-08	1.97124e-05	RN170_BOVIN
c77109_g3_i1	2.64315	0.661025	5.68198e-08	1.99814e-05	.
c95882_g2_i1	-1.79852	9.18441	5.68315e-08	1.99814e-05	HSP7C_PETHY
c92433_g1_i5	3.28318	0.295744	5.70751e-08	2.00335e-05	.
c77317_g1_i1	-2.93961	0.613656	5.75417e-08	2.01637e-05	.
c85957_g2_i4	-1.65811	1.91906	5.79099e-08	2.02589e-05	FQRL3_ARATH
c78552_g1_i1	-2.05564	3.00168	5.89778e-08	2.05982e-05	.
c76484_g1_i3	3.87712	-0.0567989	5.9656e-08	2.08005e-05	.
c83935_g1_i3	1.27442	4.62839	6.00896e-08	2.09171e-05	MES17_ARATH
c91965_g1_i1	1.16797	5.31321	6.05675e-08	2.10486e-05	ERF60_ARATH
c92665_g1_i2	-1.48329	4.62678	6.13285e-08	2.12779e-05	RFS2_ARATH
c83597_g1_i1	1.72967	2.56425	6.22749e-08	2.15706e-05	.
c128410_g1_i1	-5.89645	0.167424	6.27351e-08	2.16943e-05	RL18_SPOFR
c87697_g5_i1	1.93167	1.21122	6.55221e-08	2.25911e-05	.
c99027_g2_i5	-2.47857	0.907231	6.55935e-08	2.25911e-05	.
c64973_g1_i1	-6.94042	0.968813	6.5683e-08	2.25911e-05	MYL1_BOVIN
c93288_g4_i9	-2.6393	0.933282	6.57585e-08	2.25911e-05	.
c65437_g1_i1	-7.77609	1.655	6.61445e-08	2.26867e-05	KCRS_BOVIN
c90295_g3_i2	2.35608	1.98403	6.8017e-08	2.32569e-05	.
c83823_g1_i3	-2.08655	4.40361	6.80554e-08	2.32569e-05	SNAK2_SOLTU
c81053_g2_i1	1.38157	3.64505	6.81389e-08	2.32569e-05	.
c85236_g2_i6	-1.42253	3.00701	6.8329e-08	2.3284e-05	SL30A_ARATH
c95570_g2_i4	-3.34869	0.23125	6.85928e-08	2.33361e-05	MYB32_ARATH
c97086_g2_i1	-1.82613	2.65699	6.98237e-08	2.37165e-05	.
c84113_g3_i1	-2.15289	2.28622	7.10383e-08	2.40901e-05	.
c78663_g2_i4	-1.38568	3.35083	7.14797e-08	2.42008e-05	.
c99554_g3_i3	-1.76943	2.03043	7.28348e-08	2.46199e-05	.
c94441_g3_i1	1.58347	2.14213	7.51702e-08	2.53686e-05	.
c64814_g1_i1	-6.1732	0.34688	7.70792e-08	2.5945e-05	.
c81735_g1_i1	-4.24269	1.41564	7.71251e-08	2.5945e-05	.
c85203_g1_i1	-2.2774	1.13415	7.72635e-08	2.595e-05	.
c87534_g1_i2	-7.45085	1.37757	7.798e-08	2.61489e-05	TITIN_HUMAN
c83823_g1_i2	-2.11369	3.38892	7.94259e-08	2.65914e-05	.
c90738_g2_i1	-1.14271	7.05918	8.18633e-08	2.73638e-05	GUN_PAEPO
c92609_g4_i2	1.58136	2.11552	8.21804e-08	2.74262e-05	AGLU_SPIOL
c90343_g1_i1	-2.82064	2.3267	8.35629e-08	2.78434e-05	.
c43543_g3_i1	2.60206	0.79962	8.60307e-08	2.86203e-05	.
c878_g1_i1	1.85732	1.15203	8.77395e-08	2.91427e-05	LORF2_HUMAN
c88544_g4_i2	-1.14173	5.13436	8.8729e-08	2.93424e-05	.
c89624_g3_i1	-2.00279	5.314	8.87564e-08	2.93424e-05	GGR_ARATH
c94100_g5_i1	5.27161	0.412561	8.87594e-08	2.93424e-05	AROF_SOLTU
c94665_g2_i1	0.969384	5.25383	9.1663e-08	3.02547e-05	IDD4_ARATH
c67152_g1_i1	3.03262	1.21998	9.2543e-08	3.04973e-05	.
c78331_g2_i1	-2.26569	1.54591	9.5966e-08	3.15758e-05	.
c99223_g1_i3	1.29189	5.51105	9.62883e-08	3.16324e-05	GLSN_MEDSA
c57135_g2_i1	-3.39966	1.27303	9.85187e-08	3.23146e-05	.
c87826_g2_i4	-3.82701	1.40192	9.93754e-08	3.25448e-05	TI10A_ARATH
c84405_g2_i1	-7.36284	1.30534	1.03871e-07	3.39461e-05	.
c82265_g3_i1	1.02628	7.93884	1.03977e-07	3.39461e-05	H12_ARATH
c39989_g1_i1	2.96618	0.535267	1.07901e-07	3.51724e-05	.
c90677_g2_i4	-2.24576	1.91073	1.08542e-07	3.53266e-05	Y3720_ARATH
c98812_g1_i3	1.67783	2.51927	1.09509e-07	3.55862e-05	.
c81210_g1_i1	1.56818	2.36335	1.09781e-07	3.56198e-05	DNJ10_ARATH
c91970_g2_i3	1.69848	2.67883	1.10159e-07	3.56871e-05	GLK1_ARATH
c58695_g1_i1	2.60056	0.709913	1.11065e-07	3.59253e-05	.
c82402_g1_i1	1.29124	7.05711	1.12843e-07	3.64446e-05	.
c80307_g1_i1	-1.48433	3.92985	1.14769e-07	3.69651e-05	ZWIP2_ARATH
c93904_g1_i2	3.4526	1.29948	1.14807e-07	3.69651e-05	.
c68071_g1_i1	-2.78885	0.78268	1.15101e-07	3.70031e-05	ML328_ARATH
c99027_g2_i7	-3.547	0.371059	1.15384e-07	3.70375e-05	.
c100283_g2_i1	-1.38128	4.50549	1.1604e-07	3.71914e-05	C14A1_ARATH
c80823_g2_i3	-3.06161	1.44366	1.1638e-07	3.72435e-05	TCP13_ARATH
c82402_g1_i3	1.21868	7.07095	1.17072e-07	3.7408e-05	.
c98889_g4_i4	-2.18799	1.92813	1.2025e-07	3.83651e-05	UGT2_GARJA
c74701_g1_i1	-2.49644	0.696915	1.20503e-07	3.83878e-05	.
c58218_g1_i2	-6.90218	2.77209	1.21882e-07	3.87682e-05	.
c77954_g2_i1	-5.10702	1.8921	1.2327e-07	3.91504e-05	WRK40_ARATH
c90991_g1_i2	1.56439	2.29995	1.2623e-07	4.00301e-05	BRCA1_ARATH
c49456_g2_i2	-6.16711	2.4583	1.28215e-07	4.05625e-05	ACTS_RAT
c74413_g1_i1	-5.87624	1.83896	1.28295e-07	4.05625e-05	PYGM_RABIT
c94507_g2_i2	1.40581	2.85807	1.28775e-07	4.06533e-05	TPPG_ARATH
c68870_g1_i1	-3.44426	0.54434	1.2974e-07	4.08967e-05	.
c91670_g4_i1	1.78553	1.99049	1.31076e-07	4.12558e-05	.
c94488_g2_i1	-1.31101	3.55696	1.31295e-07	4.12631e-05	DNJB3_MOUSE
c74125_g1_i1	-3.31657	0.210843	1.32846e-07	4.16879e-05	.
c80823_g2_i1	-2.23205	1.01049	1.33738e-07	4.19056e-05	TCP13_ARATH
c99657_g4_i5	-2.43544	4.93406	1.34423e-07	4.20574e-05	HA22A_ARATH
c88563_g5_i2	-3.64833	1.16925	1.37248e-07	4.28775e-05	.
c83922_g2_i1	-5.80898	0.0949023	1.37839e-07	4.2992e-05	DRPF_CRAPL
c81704_g1_i2	-1.41235	4.89316	1.38024e-07	4.2992e-05	.
c92036_g1_i5	-1.94825	4.02039	1.42421e-07	4.42962e-05	.
c81535_g2_i1	-7.23374	1.19019	1.44429e-07	4.48544e-05	.
c86255_g2_i1	-1.04084	5.56694	1.45847e-07	4.52278e-05	UBC5_ARATH
c98934_g1_i1	1.09274	3.88589	1.4725e-07	4.55957e-05	MAPT_ARATH
c80742_g1_i1	1.18052	4.9124	1.48093e-07	4.57893e-05	.
c92822_g2_i1	-2.6306	1.81963	1.48956e-07	4.5953e-05	.
c93806_g2_i3	1.14191	4.57534	1.49096e-07	4.5953e-05	STR4_ARATH
c109886_g1_i1	2.08862	1.74904	1.49278e-07	4.5953e-05	.
c94507_g2_i4	1.3269	2.82439	1.50287e-07	4.6196e-05	TPPG_ARATH
c86999_g1_i2	1.61237	2.71239	1.56696e-07	4.80956e-05	EF105_ARATH
c97921_g4_i1	-7.27508	1.23255	1.58283e-07	4.8512e-05	.
c85450_g2_i1	2.28398	2.43181	1.59424e-07	4.87905e-05	.
c91679_g1_i2	-1.59898	3.76735	1.61178e-07	4.92554e-05	.
c83823_g1_i1	-2.01454	3.90817	1.62565e-07	4.96073e-05	SNAK2_SOLTU
c84946_g4_i1	-1.48081	4.95853	1.65884e-07	5.05468e-05	CYBP_MOUSE
c82138_g1_i1	1.72377	2.81631	1.70203e-07	5.17879e-05	.
c86826_g1_i3	1.50825	1.98386	1.76531e-07	5.36357e-05	PBS1_ARATH
c55223_g1_i2	-5.61356	1.60192	1.77587e-07	5.38786e-05	TNNT3_RABIT
c91827_g1_i3	1.06296	3.95499	1.79173e-07	5.42815e-05	Y1790_ARATH
c88277_g1_i7	2.05459	0.982762	1.85247e-07	5.60408e-05	.
c78194_g1_i1	2.63993	1.06573	1.85524e-07	5.60441e-05	E138_ARATH
c94488_g2_i4	-1.32715	3.95695	1.86258e-07	5.61851e-05	DNJB3_MOUSE
c97190_g2_i2	2.56849	2.66364	1.94726e-07	5.86552e-05	.
c57387_g1_i2	-5.30299	-0.206399	1.95811e-07	5.88976e-05	.
c84162_g3_i2	-1.47961	4.59941	1.99612e-07	5.99552e-05	.
c103539_g1_i1	-5.94873	0.216501	2.00903e-07	6.02568e-05	.
c87572_g1_i1	-2.95403	3.9722	2.02099e-07	6.05136e-05	Y8948_DICDI
c24652_g1_i1	-2.22303	2.73748	2.02335e-07	6.05136e-05	.
c90472_g4_i3	-3.28598	0.437747	2.05391e-07	6.13405e-05	.
c95677_g1_i1	1.87557	2.49147	2.08136e-07	6.2072e-05	.
c93388_g1_i1	-1.05082	4.27045	2.09148e-07	6.22856e-05	PAO_ARATH
c91381_g1_i1	-1.70249	2.65252	2.10359e-07	6.25576e-05	.
c56729_g1_i1	-1.54009	3.89791	2.12853e-07	6.31467e-05	SR30_ARATH
c78976_g1_i1	1.88804	2.21715	2.12941e-07	6.31467e-05	KAN4_ARATH
c71439_g1_i3	-2.91954	1.05225	2.17069e-07	6.42801e-05	.
c94298_g1_i1	-1.83725	5.24255	2.18053e-07	6.44807e-05	.
c92071_g2_i5	-1.62019	2.35419	2.19604e-07	6.48481e-05	.
c57097_g3_i1	2.70445	1.59403	2.22569e-07	6.55375e-05	BEATH_CLABR
c98812_g1_i15	1.65738	4.84044	2.22751e-07	6.55375e-05	.
c97955_g3_i2	1.04449	4.20389	2.22873e-07	6.55375e-05	TCP9_ARATH
c98221_g1_i5	2.39281	1.89328	2.23433e-07	6.56103e-05	.
c87826_g2_i2	-3.60579	2.63449	2.24284e-07	6.57685e-05	TI10A_ARATH
c87534_g1_i1	-7.10437	1.09061	2.24878e-07	6.58039e-05	TITIN_HUMAN
c94932_g2_i2	1.85578	2.15572	2.25031e-07	6.58039e-05	.
c99657_g4_i4	-2.43219	5.32632	2.27366e-07	6.63945e-05	HA22A_ARATH
c90755_g3_i1	0.974541	6.18192	2.28206e-07	6.65471e-05	ACR10_ARATH
c98812_g1_i10	1.82314	1.92429	2.32132e-07	6.75147e-05	.
c82871_g1_i1	-4.0667	0.685459	2.32166e-07	6.75147e-05	.
c127049_g1_i1	-5.59658	-0.0252018	2.36109e-07	6.85664e-05	RL36_DROME
c91265_g1_i2	-2.22671	2.11501	2.37013e-07	6.8734e-05	.
c86154_g5_i1	-4.12106	0.77077	2.38306e-07	6.90139e-05	.
c93218_g5_i2	2.45626	1.25893	2.43341e-07	7.0375e-05	.
c82346_g1_i3	-3.53046	0.031869	2.4483e-07	7.07083e-05	.
c97287_g3_i1	1.35324	3.73443	2.49022e-07	7.18205e-05	.
c79002_g1_i1	1.12011	3.45372	2.52884e-07	7.28047e-05	.
c142602_g1_i1	-5.8867	0.174146	2.53127e-07	7.28047e-05	RL30_SPOFR
c8038_g2_i1	-5.72082	0.0414629	2.56652e-07	7.37175e-05	.
c86885_g1_i1	-5.43918	-0.124927	2.59948e-07	7.45625e-05	C94B3_ARATH
c82563_g2_i1	-2.44708	0.548486	2.69869e-07	7.73029e-05	.
c93553_g3_i2	1.06489	4.70936	2.73817e-07	7.83271e-05	CDF2_ARATH
c104396_g1_i1	-5.29906	-0.21023	2.77487e-07	7.91716e-05	RL37_SPOFR
c95269_g2_i1	1.48235	6.90722	2.77809e-07	7.91716e-05	ASPG1_ARATH
c93575_g2_i3	-1.37677	2.50382	2.78239e-07	7.91716e-05	QCR7_SOLTU
c99527_g2_i1	-1.94036	1.5226	2.78276e-07	7.91716e-05	.
c91851_g1_i4	-2.84806	0.339048	2.81038e-07	7.98492e-05	Y6944_ORYSJ
c5828_g1_i1	-5.78166	0.0843903	2.82663e-07	8.02025e-05	RS26_ANOGA
c90698_g3_i1	-1.45592	3.36901	2.86899e-07	8.12948e-05	ANTR3_ARATH
c92982_g1_i2	-2.71542	0.72574	2.90768e-07	8.22802e-05	.
c133734_g1_i1	-6.93792	0.956416	2.93984e-07	8.30785e-05	ATPB_HUMAN
c82603_g5_i1	2.33411	0.712246	2.94657e-07	8.3157e-05	GLUT1_ARATH
c373_g1_i1	-5.71784	0.0611061	2.97694e-07	8.39013e-05	TCTP_BOMMO
c93806_g2_i5	1.09346	5.70513	3.02154e-07	8.50445e-05	STR4_ARATH
c99238_g3_i1	-1.009	6.61912	3.05406e-07	8.58448e-05	PAP_CITUN
c88346_g2_i1	-1.30331	5.02047	3.09774e-07	8.69564e-05	.
c57024_g1_i1	-2.97925	0.622412	3.13709e-07	8.79436e-05	.
c92333_g2_i1	3.55599	1.16014	3.15584e-07	8.83513e-05	.
c100283_g2_i2	-1.37755	4.49626	3.1891e-07	8.91636e-05	C14A1_ARATH
c74252_g1_i2	1.03531	3.82988	3.25444e-07	9.08698e-05	.
c63771_g1_i1	-3.30666	0.203944	3.30558e-07	9.21752e-05	PPA1_SOLLC
c82960_g2_i3	-1.85427	2.01591	3.34556e-07	9.31664e-05	NDUS4_ARATH
c78679_g3_i1	-1.44801	3.32876	3.36287e-07	9.35247e-05	NPR5_ARATH
c99223_g1_i6	1.64052	1.53136	3.3868e-07	9.40657e-05	GLUT1_ARATH
c88132_g2_i1	-4.3032	1.43126	3.42999e-07	9.51397e-05	DRE1A_ARATH
c91123_g3_i1	-2.55982	2.06419	3.4799e-07	9.63969e-05	CIPK5_ARATH
c83547_g1_i1	-0.861206	5.71674	3.51725e-07	9.73035e-05	.
c64973_g1_i2	-6.3632	1.68601	3.52616e-07	9.74216e-05	MYL1_RABIT
c86248_g2_i1	-1.17023	4.27726	3.58471e-07	9.89094e-05	UGT2_GARJA
c91156_g3_i1	0.981483	4.45142	3.62792e-07	9.99703e-05	.
c86141_g6_i5	-2.03811	1.09002	3.64068e-07	0.000100191	GLO5_ARATH
c85103_g1_i3	-2.99577	3.47704	3.71051e-07	0.000101955	TIF9_ARATH
c90653_g1_i2	-1.75173	1.96692	3.71449e-07	0.000101955	AMY2_ARATH
c44484_g1_i1	-1.0284	4.30078	3.72971e-07	0.000102239	.
c114173_g1_i1	-5.64763	0.00432899	3.74911e-07	0.000102637	RS27A_DROME
c85805_g1_i3	-4.9482	0.503478	3.77875e-07	0.000103314	.
c81032_g2_i1	-5.33716	-0.186572	3.79359e-07	0.000103585	.
c98812_g1_i8	1.57873	4.67379	3.81661e-07	0.000104013	.
c95466_g3_i2	-2.76489	1.96829	3.81916e-07	0.000104013	TRPB_CAMAC
c92751_g1_i1	-6.24075	1.5736	3.8672e-07	0.00010506	.
c91833_g2_i2	-1.98628	1.30227	3.86758e-07	0.00010506	RFS2_ARATH
c87761_g2_i1	-1.59812	4.33573	3.89574e-07	0.000105688	JAL19_ARATH
c93836_g1_i2	3.48811	4.77008	3.95171e-07	0.000107068	OPT4_ARATH
c70838_g1_i2	-1.66158	1.71109	4.09205e-07	0.000110605	PLT1_ARATH
c55223_g1_i3	-6.24649	1.57297	4.09275e-07	0.000110605	.
c63595_g1_i1	-1.34206	7.00991	4.09841e-07	0.000110615	.
c84991_g1_i2	-4.30155	1.1382	4.22479e-07	0.00011388	.
c78035_g1_i2	1.38444	3.34342	4.24976e-07	0.000114407	TT2_ARATH
c99956_g4_i1	-4.10966	-0.0617589	4.29377e-07	0.000115444	CHX15_ARATH
c89586_g3_i3	2.08785	1.295	4.33456e-07	0.000116357	Y1500_ARATH
c85408_g3_i1	3.12602	1.85159	4.33883e-07	0.000116357	.
c95461_g1_i1	1.43745	5.32534	4.45906e-07	0.00011943	PYRG1_MOUSE
c5504_g1_i1	-5.29856	-0.209498	4.47784e-07	0.00011978	XYNB_PRUPE
c98221_g1_i1	2.36072	2.06736	4.48542e-07	0.00011983	.
c62915_g1_i1	-2.28807	2.22386	4.51318e-07	0.000120419	CXXS1_ARATH
c63187_g1_i1	-6.14754	1.48066	4.52931e-07	0.000120696	TCTP_PIG
c88960_g6_i5	-3.63236	0.434102	4.56019e-07	0.000121365	ERDL7_ARATH
c96362_g2_i8	1.2107	2.84794	4.58687e-07	0.000121921	Y1491_ARATH
c79880_g1_i1	-6.07973	1.9634	4.64632e-07	0.000123345	TPM1_RAT
c95185_g3_i1	-1.60393	2.14317	4.7136e-07	0.000124973	.
c92036_g1_i3	-2.0341	4.42064	4.72126e-07	0.000125019	.
c67333_g1_i1	1.57712	1.55221	4.75825e-07	0.00012584	.
c61093_g1_i1	-2.66153	0.414035	4.77219e-07	0.00012605	.
c85083_g1_i1	-2.87563	2.02198	4.82749e-07	0.000127351	HS22C_PETHY
c92746_g3_i2	-1.2609	4.80631	4.87331e-07	0.000128398	SR45A_ARATH
c95461_g1_i2	1.33267	4.41602	4.9386e-07	0.000129893	PYRG_DICDI
c99204_g1_i1	1.00846	7.18469	4.94239e-07	0.000129893	PUB4_ARATH
c77384_g1_i1	-1.70655	3.94981	4.97673e-07	0.000130632	.
c91177_g6_i1	-1.70635	2.19389	4.98852e-07	0.000130778	.
c77359_g1_i1	-3.80966	0.199658	5.05276e-07	0.000132267	.
c92746_g3_i1	-1.32656	5.00455	5.05787e-07	0.000132267	SR45A_ARATH
c99027_g2_i1	-2.23945	0.846272	5.16781e-07	0.000134974	.
c91965_g1_i2	1.16231	5.19125	5.17939e-07	0.000135108	ERF60_ARATH
c100074_g1_i3	1.22784	3.33327	5.21169e-07	0.000135782	Y8328_DICDI
c98158_g2_i1	1.67361	6.28009	5.26981e-07	0.000137127	.
c81380_g1_i1	2.81503	1.69042	5.31464e-07	0.000138122	VIT1_ARATH
c92752_g1_i1	-1.47452	5.6123	5.33403e-07	0.000138455	CLPB1_ARATH
c86448_g3_i3	1.74738	4.29083	5.38611e-07	0.000139634	.
c87882_g1_i1	-2.28715	0.770019	5.39888e-07	0.000139793	AFP3_ARATH
c88537_g1_i1	-2.81639	0.686127	5.41701e-07	0.00014009	.
c93799_g2_i3	-1.93287	2.04904	5.50981e-07	0.000142315	.
c98812_g1_i2	1.808	2.87216	5.55401e-07	0.00014328	.
c98889_g4_i2	-1.44689	2.44128	5.5709e-07	0.00014354	UGT2_GARJA
c91734_g6_i2	-2.43843	0.685145	5.60114e-07	0.000144143	.
c94379_g5_i1	-4.07927	1.49662	5.65275e-07	0.000145293	GRDH1_ARATH
c83137_g4_i1	-5.36995	-0.169073	5.69004e-07	0.000146073	.
c28759_g2_i1	-5.57492	-0.0432789	5.78135e-07	0.000148236	RL13_SPOFR
c90978_g3_i2	-3.73412	3.39397	5.81042e-07	0.000148775	.
c83169_g2_i1	2.32643	0.557965	5.81651e-07	0.000148775	.
c83323_g1_i1	-1.86918	1.9951	6.02092e-07	0.000153741	DNJB4_PONAB
c59006_g1_i1	-1.76318	3.38456	6.02894e-07	0.000153741	SC35_ARATH
c42880_g1_i1	-2.78745	0.310264	6.03833e-07	0.000153741	.
c61800_g1_i2	-4.27144	0.0366329	6.03992e-07	0.000153741	.
c92972_g5_i1	1.00003	4.04261	6.08831e-07	0.000154785	.
c95281_g4_i2	1.19834	2.78326	6.09812e-07	0.000154847	PPAF_SOYBN
c89587_g3_i1	-5.42234	-0.139672	6.11755e-07	0.000155153	.
c87513_g1_i1	1.0646	4.16069	6.13369e-07	0.000155375	.
c87086_g2_i2	-4.23803	0.0152188	6.1645e-07	0.000155807	GGLO_PIG
c97643_g3_i3	-2.9768	2.38547	6.16554e-07	0.000155807	.
c91678_g5_i1	1.92684	5.21661	6.1854e-07	0.000156121	PER4_VITVI
c86318_g4_i1	-1.04095	3.83459	6.25654e-07	0.000157727	.
c96211_g1_i1	2.46133	2.92772	6.46764e-07	0.000162854	PPSP2_ARATH
c77434_g1_i1	-2.9333	0.616191	6.48709e-07	0.000163148	MY108_ARATH
c69353_g1_i1	-6.25175	0.449493	6.56704e-07	0.000164961	GRG1_NEUCR
c20704_g1_i1	-5.31587	-0.199733	6.77519e-07	0.000169987	.
c82546_g1_i2	-2.48479	1.00598	6.7877e-07	0.000170098	.
c85236_g2_i5	-1.63607	3.01975	6.80992e-07	0.000170452	SL30A_ARATH
c90176_g2_i5	-1.87728	2.77191	6.82653e-07	0.000170664	HA22A_ARATH
c88718_g1_i1	1.26532	6.20646	6.85102e-07	0.000171073	.
c80869_g4_i1	-2.31635	1.66853	6.87696e-07	0.000171517	ABAH4_ARATH
c97663_g4_i1	-1.97736	1.61498	6.90975e-07	0.000172127	TPS10_ARATH
c74022_g1_i1	-6.09325	0.307886	6.91778e-07	0.000172127	TPM2_CHICK
c86350_g1_i2	-2.15047	6.55655	6.94962e-07	0.000172715	HSP12_MEDSA
c67060_g1_i1	8.72504	2.22156	7.14393e-07	0.000177334	PER15_IPOBA
c91439_g3_i8	1.4963	2.05461	7.26305e-07	0.000180078	PFKA5_ARATH
c85973_g2_i1	-2.45162	0.685184	7.29351e-07	0.00018062	.
c91316_g1_i3	-1.25902	3.29818	7.41137e-07	0.000183323	CHIA_BOVIN
c83359_g1_i1	-1.39698	6.69687	7.43399e-07	0.000183667	FTRC_SOYBN
c98968_g3_i2	1.14226	4.57329	7.49871e-07	0.000185048	VAC8_KLULA
c79730_g1_i1	-5.84429	1.80651	7.57782e-07	0.000186781	MYPC2_HUMAN
c55223_g1_i1	-6.00707	1.30249	7.70883e-07	0.000189788	.
c92822_g4_i3	-2.12297	2.24384	7.75135e-07	0.000190612	.
c53768_g1_i1	-6.22317	0.392661	7.89479e-07	0.000193912	NEBU_HUMAN
c84165_g3_i1	-1.17744	3.70713	7.99147e-07	0.000196058	GID2_ARATH
c74458_g2_i1	2.12061	1.02461	8.02419e-07	0.000196561	CXE13_ARATH
c94455_g3_i1	1.71141	3.50542	8.0307e-07	0.000196561	.
c23694_g1_i1	-5.09707	-0.320485	8.04748e-07	0.000196743	AL2B7_ARATH
c37119_g1_i1	-4.53366	0.209862	8.10328e-07	0.000197877	.
c38648_g1_i2	5.24283	-0.401412	8.11348e-07	0.000197896	.
c93799_g2_i1	-1.8713	3.77895	8.33751e-07	0.000203125	RBK1_ARATH
c98745_g3_i1	-1.84136	7.51154	8.37726e-07	0.000203517	.
c97090_g7_i1	-2.16589	0.791401	8.38146e-07	0.000203517	.
c90047_g1_i1	3.53012	1.98202	8.38264e-07	0.000203517	TPS13_RICCO
c98630_g1_i4	-1.73728	2.3731	8.4648e-07	0.000205275	CSLE1_ORYSJ
c91970_g2_i4	1.66744	2.59353	8.55219e-07	0.000207155	GLK1_ARATH
c96088_g5_i5	-2.59716	0.505995	8.59254e-07	0.000207893	.
c19124_g1_i1	-5.5012	-0.0913885	8.60992e-07	0.000208074	RL6_CHILA
c87559_g2_i1	-1.84558	1.21212	8.68901e-07	0.000209744	PUP7_ARATH
c67609_g1_i1	2.16452	0.609238	8.81972e-07	0.000212655	GLYT6_ARATH
c76224_g2_i1	-3.2072	0.140453	8.88043e-07	0.000213874	.
c78371_g1_i1	1.62825	4.08447	9.32762e-07	0.000224387	DIR3_ARATH
c95278_g2_i3	1.71217	2.40561	9.58717e-07	0.00023008	POK1_ARATH
c95882_g1_i1	-2.74782	0.620723	9.59319e-07	0.00023008	HSP72_SOLLC
c75023_g1_i1	-3.78791	1.06605	9.59711e-07	0.00023008	.
c85598_g5_i2	-2.29734	1.7924	9.61147e-07	0.000230162	FATA2_ARATH
c94488_g2_i2	-1.4583	3.43958	9.68033e-07	0.000231547	.
c94298_g1_i3	-1.70254	4.82822	9.73753e-07	0.000232651	.
c46140_g1_i1	1.58003	2.40029	9.8252e-07	0.000234463	.
c95097_g1_i1	-1.42032	6.1466	9.83569e-07	0.000234463	BAM1_ARATH
c65872_g1_i1	-3.17715	0.122979	9.86996e-07	0.000235013	WRK28_ARATH
c70234_g1_i1	-6.53715	0.63022	9.88778e-07	0.000235172	.
c38159_g1_i1	-5.03816	-0.358751	9.91813e-07	0.000235627	.
c91177_g10_i1	-2.28569	2.02775	1.01233e-06	0.000240229	.
c88600_g2_i6	-3.04272	0.495731	1.02926e-06	0.000243972	.
c78251_g1_i1	-4.19031	-0.013575	1.03192e-06	0.000244326	C81E8_MEDTR
c94688_g2_i2	1.38683	2.14754	1.03651e-06	0.000245136	WTR18_ARATH
c94462_g2_i3	1.69714	1.50168	1.04101e-06	0.000245924	RM02_ARATH
c94635_g5_i1	-2.12753	2.20969	1.05148e-06	0.00024812	URT1_FRAAN
c105614_g1_i1	-5.27204	-0.225589	1.05402e-06	0.00024844	.
c74667_g2_i2	-2.74661	0.940166	1.05554e-06	0.00024852	.
c94632_g4_i1	1.99629	4.59743	1.05691e-06	0.000248565	.
c58884_g1_i1	-2.23868	0.869813	1.08245e-06	0.000254285	.
c101147_g1_i1	-5.03835	-0.354423	1.08604e-06	0.000254845	RL26_LITLI
c68765_g2_i1	-6.45617	0.575275	1.08789e-06	0.000254993	.
c80959_g2_i1	-2.1893	1.16167	1.09552e-06	0.000256498	.
c72168_g1_i1	1.30137	3.95049	1.09917e-06	0.000257065	.
c86967_g14_i1	-2.32771	0.593438	1.11864e-06	0.000261328	.
c68189_g1_i1	-3.97066	-0.151378	1.12086e-06	0.000261556	.
c95782_g1_i1	1.14134	3.50585	1.14918e-06	0.000267866	POL3_DROME
c92746_g3_i5	-1.21524	5.13687	1.15263e-06	0.000268373	SR45A_ARATH
c18926_g1_i1	1.97736	0.928756	1.1568e-06	0.000269046	.
c88260_g2_i6	-5.15598	-0.289352	1.18473e-06	0.000275238	SR34_ARATH
c134467_g1_i1	1.38214	2.87071	1.19096e-06	0.000276379	.
c79023_g1_i1	1.56796	1.8422	1.1966e-06	0.000277383	.
c82960_g2_i2	-2.02695	1.66812	1.20286e-06	0.000278526	NDUS4_ARATH
c89514_g2_i2	1.36796	4.2868	1.23955e-06	0.000286661	AATF_CHICK
c94828_g2_i1	-2.57434	0.636658	1.24071e-06	0.000286661	TMM_ARATH
c99027_g2_i4	-2.08252	0.911593	1.2441e-06	0.000287127	.
c94176_g4_i2	1.0929	4.85139	1.24934e-06	0.000288022	FLA17_ARATH
c81743_g1_i3	-2.91509	0.569527	1.25751e-06	0.000289586	.
c89367_g1_i2	-1.64032	4.89427	1.26385e-06	0.000290728	DJB13_HUMAN
c77317_g2_i1	-3.45794	-0.0148145	1.28853e-06	0.000295859	PLY18_SOLLC
c135553_g1_i1	-5.56175	-0.0478844	1.2903e-06	0.000295859	RL7_DROME
c78231_g2_i1	1.84712	1.14297	1.29038e-06	0.000295859	HMA5_ARATH
c96286_g1_i1	1.30448	2.71565	1.29522e-06	0.00029646	IP5P2_ARATH
c92048_g2_i1	-1.31489	6.72274	1.29582e-06	0.00029646	NRX2_ORYSJ
c85162_g3_i2	4.00112	3.7997	1.30164e-06	0.00029747	.
c142125_g1_i1	-2.10655	2.0573	1.34655e-06	0.000307398	.
c81743_g1_i1	-3.32834	0.677085	1.38417e-06	0.000315643	.
c92887_g1_i3	-1.21723	6.63302	1.39336e-06	0.000317395	FKB62_ARATH
c93904_g1_i6	4.03645	-0.352988	1.40418e-06	0.000319513	.
c84486_g1_i1	-1.58052	2.79975	1.40738e-06	0.000319895	LRP1_ARATH
c79253_g1_i1	2.24227	5.71474	1.41088e-06	0.000320344	.
c91444_g2_i2	-2.45694	0.667877	1.42649e-06	0.000323539	SYP71_ARATH
c87826_g2_i1	-3.06361	3.21498	1.43762e-06	0.000325713	TI10A_ARATH
c70554_g1_i1	-6.56168	0.647329	1.4459e-06	0.000327235	.
c55083_g1_i1	-2.04653	2.65749	1.4533e-06	0.000328557	.
c81533_g1_i1	2.19383	1.97539	1.49652e-06	0.000337852	GEML8_ARATH
c90047_g1_i2	3.98679	0.585948	1.49763e-06	0.000337852	.
c97921_g1_i1	-5.87494	1.88645	1.54251e-06	0.000347603	.
c57310_g1_i2	3.05687	0.167853	1.55451e-06	0.000349933	.
c100041_g1_i3	1.52164	1.77869	1.57032e-06	0.000353114	YG31B_YEAST
c97955_g3_i1	1.2227	4.0987	1.60766e-06	0.000361124	.
c73618_g1_i1	-2.24144	2.48734	1.61225e-06	0.000361768	GSTX1_TOBAC
c89467_g3_i4	1.2696	3.2211	1.6156e-06	0.000362134	.
c92094_g3_i1	1.06807	6.88898	1.62988e-06	0.000364946	GLK1_ARATH
c89409_g5_i1	1.24345	2.36476	1.63452e-06	0.000365596	.
c83547_g1_i3	-0.857122	5.32039	1.63997e-06	0.000366425	.
c99336_g3_i3	-2.11661	1.12861	1.65968e-06	0.00037007	ZEP_ONCHC
c78993_g1_i1	-1.36922	5.08844	1.65981e-06	0.00037007	.
c93008_g2_i3	-1.8566	1.71446	1.66994e-06	0.000371935	SCP9_ARATH
c86141_g6_i2	-2.17848	0.87092	1.71358e-06	0.00038125	GLO5_ARATH
c70554_g1_i2	-5.71658	1.06021	1.71964e-06	0.000382194	KPYM_PONAB
c92048_g1_i1	-1.60938	1.44128	1.72969e-06	0.000384023	NRX2_ORYSJ
c98505_g1_i3	-2.49324	0.445398	1.73795e-06	0.000385449	QOR_PSEAE
c77465_g1_i1	-2.87065	0.535042	1.75277e-06	0.000388326	GASAE_ARATH
c85419_g2_i1	-1.68203	2.17352	1.75828e-06	0.000389136	RNHX1_ARATH
c141652_g1_i1	-2.85619	0.829694	1.77264e-06	0.000391805	.
c70301_g1_i2	-2.6708	0.41947	1.77478e-06	0.000391805	.
c88277_g1_i1	1.62733	1.44726	1.77593e-06	0.000391805	.
c96211_g1_i2	2.47704	2.61832	1.7849e-06	0.000393373	PPSP2_ARATH
c97269_g1_i1	1.01675	3.91534	1.8658e-06	0.000410771	CSLC5_ARATH
c85628_g4_i2	-1.16955	3.8597	1.87683e-06	0.000412768	PRR73_ORYSJ
c97921_g3_i1	-6.4529	0.57413	1.89599e-06	0.000416545	.
c94460_g2_i1	-1.19798	4.44919	1.89809e-06	0.000416572	PROT2_ARATH
c93575_g2_i1	-1.33323	2.72157	1.90181e-06	0.000416952	QCR7_SOLTU
c30408_g2_i1	-5.20117	-0.264589	1.93745e-06	0.000424005	RS3_RAT
c94488_g2_i3	-1.48403	3.59473	1.93801e-06	0.000424005	DNJB3_MOUSE
c96786_g1_i1	-1.87354	5.06221	1.94728e-06	0.00042559	PTR14_ARATH
c93806_g2_i1	1.0738	4.51616	2.01141e-06	0.00043915	STR4_ARATH
c55157_g1_i1	-2.24018	0.6522	2.03357e-06	0.000443526	EGY3_ARATH
c45253_g1_i1	-5.89945	0.16784	2.04782e-06	0.000446172	MPCP_HUMAN
c89915_g3_i2	-1.95844	1.03813	2.05334e-06	0.000446912	.
c99554_g3_i1	-1.53644	2.49471	2.11752e-06	0.000460404	.
c91045_g1_i2	-2.42508	0.748274	2.1326e-06	0.000463072	KNOS1_ORYSJ
c84367_g1_i1	-2.71562	1.53165	2.13419e-06	0.000463072	.
c91935_g1_i2	-1.5075	2.36724	2.14592e-06	0.000465137	.
c20716_g2_i1	-2.90516	0.600624	2.16004e-06	0.000467714	.
c89762_g2_i2	-2.4396	2.84974	2.18005e-06	0.000471561	GRXS2_ARATH
c81587_g1_i2	-3.29769	0.205754	2.1824e-06	0.000471584	CRU4_ARATH
c95496_g1_i1	-2.29421	1.41783	2.19016e-06	0.000472776	.
c29474_g1_i1	-5.09226	-0.325762	2.19606e-06	0.000473563	.
c83563_g1_i1	-2.24582	0.649375	2.23063e-06	0.000480525	GUN1_ACIC1
c77067_g1_i1	-3.4134	-0.0420591	2.24112e-06	0.000482291	.
c96588_g3_i1	1.55573	5.29934	2.24726e-06	0.000483118	COPT5_ARATH
c85907_g3_i3	1.12646	3.26606	2.26879e-06	0.000487247	LEC2_CLAKE
c99657_g3_i1	-2.37234	0.503964	2.28494e-06	0.000490216	.
c99184_g1_i3	-1.17512	3.3968	2.30337e-06	0.000493666	.
c57387_g2_i1	-4.97939	-0.384869	2.31258e-06	0.000495135	RLA0_DROME
c83510_g1_i1	1.27642	4.67405	2.34754e-06	0.000502109	.
c75460_g1_i1	-2.71748	5.51277	2.35908e-06	0.000503605	.
c76297_g1_i1	-2.95224	1.02693	2.35933e-06	0.000503605	.
c64062_g1_i1	-5.50082	0.935876	2.3669e-06	0.000504709	ATPA_PANTR
c144174_g1_i1	-5.2974	-0.208464	2.3739e-06	0.00050569	.
c99657_g4_i3	-2.13818	2.6712	2.41175e-06	0.000513232	HA22A_ARATH
c97270_g1_i2	1.15056	3.96724	2.47509e-06	0.000526178	.
c95277_g2_i1	-1.2162	3.77178	2.49475e-06	0.000529823	BCH2_CAPAN
c85979_g1_i2	-3.95909	-0.154548	2.51366e-06	0.000533298	.
c81409_g2_i2	-3.15341	1.24626	2.53676e-06	0.000537657	MLO12_ARATH
c90442_g2_i2	1.61374	1.88162	2.54346e-06	0.000538535	YI31B_YEAST
c94572_g1_i1	2.42494	0.507773	2.54621e-06	0.000538574	.
c79828_g2_i1	-1.86549	3.43126	2.57918e-06	0.000545001	.
c88346_g2_i2	-1.19384	5.13992	2.59477e-06	0.000547745	.
c91611_g1_i2	-2.84263	2.49873	2.60575e-06	0.000549509	.
c97409_g1_i2	-1.06257	6.74975	2.67431e-06	0.000563403	LEAD3_DAUCA
c97461_g3_i1	1.77864	1.75038	2.71182e-06	0.000570734	LNG1_ARATH
c82695_g2_i2	-1.12191	5.81034	2.72052e-06	0.000571993	.
c93060_g2_i1	0.97586	6.75125	2.72701e-06	0.000572783	ALL8_OLEEU
c95932_g1_i1	1.31617	4.16323	2.75173e-06	0.000577042	SM3L3_ARATH
c95825_g4_i1	2.5129	0.134084	2.75277e-06	0.000577042	.
c99657_g4_i2	-2.10294	4.00913	2.76387e-06	0.000578791	HA22A_ARATH
c98539_g3_i1	0.892698	5.52903	2.78836e-06	0.00058334	.
c29264_g1_i1	-5.01241	0.594436	2.80857e-06	0.000586867	.
c78487_g10_i1	-5.04454	-0.349782	2.81081e-06	0.000586867	.
c92440_g1_i3	-3.00953	0.248373	2.82368e-06	0.00058897	.
c89470_g1_i1	-2.76036	0.806863	2.88805e-06	0.0006018	.
c91045_g1_i5	-2.0922	0.718108	2.89223e-06	0.000602074	KNOS1_ORYSJ
c84008_g2_i1	1.06038	7.41888	2.91749e-06	0.000606731	SLD2_ARATH
c92051_g4_i5	-1.83323	1.42547	2.92069e-06	0.000606796	.
c88094_g1_i2	3.53195	-0.244352	2.92933e-06	0.000607991	.
c69600_g1_i1	-2.99834	1.60461	2.93292e-06	0.000608135	.
c78768_g4_i1	-3.17756	0.124372	2.9378e-06	0.000608547	.
c92867_g2_i2	-1.57803	2.32461	2.94208e-06	0.000608833	.
c80959_g3_i2	-2.09046	1.15937	2.94931e-06	0.000609731	IGS1_PETHY
c85670_g1_i2	1.56298	3.4269	2.97234e-06	0.000613329	KPRO_MAIZE
c100267_g1_i1	-1.51657	5.73412	2.97255e-06	0.000613329	YG31B_YEAST
c85162_g3_i3	4.86165	2.87327	3.00782e-06	0.000619998	ASPG1_ARATH
c86257_g1_i2	1.36269	3.08756	3.02005e-06	0.000621619	.
c95782_g1_i4	1.92417	4.65149	3.0216e-06	0.000621619	.
c83935_g1_i1	1.18368	4.76782	3.03178e-06	0.000623103	MES17_ARATH
c81597_g5_i2	1.20651	3.27323	3.04228e-06	0.00062465	.
c85477_g1_i1	2.53841	0.777684	3.06475e-06	0.00062865	.
c78662_g1_i1	3.29838	1.16124	3.07194e-06	0.00062951	.
c85865_g2_i1	-6.68019	0.716673	3.09322e-06	0.000633255	.
c88785_g1_i5	-1.92961	1.08584	3.14718e-06	0.000643675	.
c75132_g1_i1	1.21187	3.8206	3.1616e-06	0.000645995	.
c79789_g1_i2	1.62045	2.49753	3.17035e-06	0.000647156	TCP8_ARATH
c76601_g1_i4	1.4068	2.01184	3.24914e-06	0.000662594	.
c79931_g1_i2	-2.00595	1.17404	3.26515e-06	0.000665214	.
c78729_g1_i1	-4.57582	1.18743	3.27343e-06	0.000666108	.
c82485_g2_i3	1.60883	1.81896	3.27834e-06	0.000666108	.
c80592_g3_i1	-1.40733	4.31644	3.27904e-06	0.000666108	SERP2_MOUSE
c100236_g3_i1	1.26437	2.82014	3.29327e-06	0.000668352	.
c85719_g3_i1	1.16054	5.00631	3.3157e-06	0.000672255	RSZ32_ARATH
c94223_g2_i1	1.37912	2.79853	3.32099e-06	0.000672679	.
c79595_g1_i1	-2.62807	0.377194	3.33243e-06	0.000674348	.
c88105_g1_i2	-1.95899	1.24995	3.34132e-06	0.000675495	LEA29_GOSHI
c78056_g1_i1	0.925078	6.41196	3.34872e-06	0.000676342	.
c85103_g1_i4	-3.62616	0.638486	3.35632e-06	0.000677225	.
c81513_g1_i1	-1.82807	1.69962	3.36005e-06	0.000677328	.
c91412_g3_i4	-4.20387	0.500635	3.3662e-06	0.000677919	.
c69953_g1_i2	-5.18653	-0.271077	3.40011e-06	0.000684092	.
c105271_g1_i1	-5.42339	-0.129671	3.44716e-06	0.000692895	RL15_ANOGA
c114014_g1_i1	-5.16644	-0.286173	3.46097e-06	0.000695007	.
c92447_g1_i6	-2.51376	0.471716	3.47195e-06	0.000696547	T184C_PONAB
c68765_g2_i4	-6.19605	0.383254	3.48468e-06	0.000698433	.
c47586_g3_i1	-4.28134	0.537785	3.50156e-06	0.000701149	.
c81664_g5_i3	1.26703	2.8029	3.5087e-06	0.00070149	GDPD2_ARATH
c99055_g1_i1	-1.77604	1.89288	3.50993e-06	0.00070149	.
c59807_g1_i1	-5.29966	-0.207337	3.60004e-06	0.000718816	RL44_OCHTR
c82002_g1_i2	-3.49647	-0.00212358	3.64457e-06	0.000727017	.
c89566_g3_i1	-3.58547	0.064184	3.66217e-06	0.000729835	.
c83077_g1_i1	1.99622	2.39409	3.70114e-06	0.000736902	CKX5_ARATH
c97409_g1_i1	-1.06842	7.47036	3.75023e-06	0.00074597	LEAD3_DAUCA
c71652_g1_i1	1.61841	1.94444	3.76416e-06	0.000748033	.
c95002_g2_i4	-3.76715	-0.262849	3.79084e-06	0.000752623	.
c95466_g3_i4	-2.61573	2.68622	3.79655e-06	0.000752682	TRPB_CAMAC
c96146_g2_i1	1.08117	5.20916	3.79829e-06	0.000752682	RGA2_BRACM
c92051_g4_i6	-1.85379	1.3179	3.85858e-06	0.000763909	.
c134128_g1_i1	-3.30954	0.204285	3.8759e-06	0.000766614	PER72_ARATH
c85459_g1_i1	-1.70731	4.49657	3.92493e-06	0.000775584	.
c63075_g1_i1	-4.9171	-0.417786	3.96293e-06	0.000782358	.
c99044_g2_i4	1.50375	1.77239	3.97745e-06	0.000784487	FH1_ARATH
c99677_g2_i1	-1.14796	3.06723	4.0085e-06	0.00078987	.
c89684_g1_i2	-0.79875	5.28742	4.05179e-06	0.000797039	RSC5_DICDI
c97215_g2_i4	-2.75201	1.3098	4.05247e-06	0.000797039	.
c64039_g1_i1	-1.46575	2.04099	4.08999e-06	0.000803667	.
c43423_g1_i1	3.32248	0.306991	4.10014e-06	0.00080491	.
c77314_g1_i1	1.52158	2.76075	4.12666e-06	0.000808463	PAR1_ARATH
c89367_g1_i1	-1.57364	4.94665	4.13072e-06	0.000808463	DNJB4_PONAB
c96427_g1_i3	-2.1051	2.68324	4.13236e-06	0.000808463	.
c89017_g2_i6	-1.35887	2.66823	4.13362e-06	0.000808463	DJB13_MOUSE
c92746_g3_i7	-1.16288	5.32775	4.14877e-06	0.000810672	SR45A_ARATH
c84922_g3_i2	-2.52274	3.0599	4.17562e-06	0.000815161	.
c86587_g2_i3	2.60912	0.422343	4.18713e-06	0.000816649	.
c74932_g2_i1	2.30154	0.449497	4.25344e-06	0.000828397	.
c95723_g1_i1	-1.63825	5.92789	4.25716e-06	0.000828397	SUBL_ARATH
c84858_g1_i5	1.45681	2.5934	4.25918e-06	0.000828397	TM1L2_XENLA
c93779_g5_i1	-2.03964	1.19914	4.27205e-06	0.000830132	SPG1_SCHPO
c88158_g4_i2	-2.48029	0.291287	4.28284e-06	0.00083146	.
c74412_g1_i1	1.82863	6.71757	4.29323e-06	0.00083205	.
c96411_g2_i2	-1.40335	1.88813	4.29379e-06	0.00083205	.
c91114_g1_i1	-1.3719	2.90222	4.31237e-06	0.000834881	SUC2_ARATH
c64041_g2_i1	2.31868	0.263728	4.3645e-06	0.000843992	.
c90136_g5_i1	1.89903	4.86322	4.36746e-06	0.000843992	.
c94176_g4_i1	1.01815	4.72245	4.38493e-06	0.000846118	FLA17_ARATH
c55481_g1_i1	1.17491	3.605	4.38651e-06	0.000846118	PSK6_ARATH
c79685_g1_i1	2.73959	2.57066	4.39577e-06	0.000847127	MIOX1_ARATH
c88987_g1_i1	-2.25395	0.540572	4.43135e-06	0.000853201	STN8_ARATH
c81664_g5_i1	1.36503	1.93014	4.45354e-06	0.00085669	GDPD2_ARATH
c80643_g1_i1	-1.11387	3.92068	4.46099e-06	0.000857338	BH113_ARATH
c95117_g1_i1	-1.88794	3.84817	4.4842e-06	0.000861011	PM1_SOYBN
c128245_g1_i1	-5.64835	0.0173318	4.50355e-06	0.000863937	RL13A_SPOFR
c85256_g1_i1	-1.80848	1.09799	4.52101e-06	0.000866497	LYK2_ARATH
c84972_g2_i1	-5.20348	-0.263426	4.52994e-06	0.00086741	PMA4_NICPL
c57171_g1_i2	-3.40608	-0.0399684	4.53402e-06	0.00086741	.
c89509_g2_i1	-0.899972	4.68199	4.55696e-06	0.000871004	WTR18_ARATH
c35498_g1_i2	-5.6962	0.0443114	4.64226e-06	0.000886503	.
c89915_g3_i1	-1.81394	1.40295	4.71459e-06	0.000899498	.
c93960_g5_i1	-4.91808	-0.416605	4.74028e-06	0.00090358	.
c87122_g1_i1	-1.12852	3.50507	4.76604e-06	0.000907042	SC35_ARATH
c86755_g2_i4	1.0738	3.19501	4.76707e-06	0.000907042	RSLE1_ORYSJ
c92887_g1_i2	-1.1349	6.69149	4.77995e-06	0.000908671	FKB62_ARATH
c84032_g1_i4	-3.39518	-0.0493635	4.79809e-06	0.000911294	.
c90299_g4_i4	0.833129	5.06027	4.84951e-06	0.000920229	HT1_ARATH
c85913_g2_i1	2.33725	3.9528	4.8697e-06	0.000923228	.
c8345_g1_i1	-5.14015	-0.297977	4.91631e-06	0.000931224	.
c83169_g11_i1	1.31227	2.73065	4.92292e-06	0.000931638	.
c96588_g3_i3	1.62735	5.56588	4.94798e-06	0.000935538	.
c88143_g1_i1	0.855093	4.8719	4.95299e-06	0.000935644	IDHP_MEDSA
c86825_g1_i4	1.91762	2.07434	4.98293e-06	0.000940412	PLP2_ARATH
c55075_g1_i1	-4.91949	-0.414617	4.98718e-06	0.000940412	TKPR1_ARATH
c80974_g3_i2	1.76223	1.75198	5.00687e-06	0.000943278	THA2_ARATH
c99806_g5_i1	-0.902563	5.94479	5.02464e-06	0.00094578	AB11G_ARATH
c86406_g1_i1	1.06074	6.23409	5.04285e-06	0.000948358	.
c54752_g1_i2	-2.83664	0.541684	5.07907e-06	0.000954315	.
c99860_g3_i2	-3.82304	-0.235658	5.1051e-06	0.00095835	.
c85979_g1_i5	-5.14753	-0.294429	5.19481e-06	0.000974321	.
c88960_g6_i1	-1.78012	1.3462	5.22331e-06	0.000978793	ERDL5_ARATH
c77561_g2_i1	1.77002	1.04544	5.28801e-06	0.000990035	.
c96717_g2_i1	0.915133	5.57698	5.30323e-06	0.000992001	MANA_CANEN
c96299_g2_i2	2.08458	0.757619	5.34036e-06	0.000998059	.
c125172_g1_i1	-1.60226	2.71502	5.35472e-06	0.00099899	.
c74841_g1_i1	-2.55983	1.18823	5.35485e-06	0.00099899	Y3264_ARATH
c90776_g2_i2	-1.87228	1.44269	5.42689e-06	0.00101153	UGT1_GARJA
c91851_g1_i3	-2.61226	0.200628	5.49104e-06	0.00102258	.
c93762_g1_i1	1.14251	4.55082	5.51524e-06	0.00102618	PLP6_ARATH
c67417_g2_i1	1.32986	2.17527	5.52024e-06	0.0010262	HIP26_ARATH
c85865_g1_i1	-6.14563	0.324882	5.52865e-06	0.00102686	.
c97881_g6_i1	-2.25205	0.666199	5.55892e-06	0.00103013	.
c97577_g3_i8	-0.944417	3.80429	5.55929e-06	0.00103013	AL3F1_ARATH
c99469_g4_i1	0.970779	7.47188	5.56097e-06	0.00103013	ACP4_CUPLA
c98812_g1_i6	1.57156	2.59345	5.57318e-06	0.00103149	.
c69785_g2_i1	3.01434	0.467144	5.58601e-06	0.00103295	.
c87359_g2_i1	-1.60287	2.90855	5.59196e-06	0.00103314	.
c79572_g1_i1	-2.27489	0.852366	5.59909e-06	0.00103355	BAG6_ARATH
c92544_g1_i10	-1.6492	1.23127	5.6206e-06	0.00103661	.
c84032_g1_i2	-2.67213	0.251951	5.65081e-06	0.00104127	.
c96045_g2_i4	-1.83683	2.24247	5.66377e-06	0.00104274	UFOG5_MANES
c69944_g1_i2	2.93069	0.235541	5.68918e-06	0.00104651	.
c100074_g1_i2	1.13087	3.15518	5.72825e-06	0.00105277	Y8328_DICDI
c79308_g1_i1	1.31527	8.02342	5.73792e-06	0.00105363	.
c74306_g1_i1	-3.43292	-0.0241041	5.76302e-06	0.00105731	.
c88060_g1_i6	-2.48336	0.294447	5.80272e-06	0.00106367	.
c96806_g1_i1	1.40898	1.8434	5.83555e-06	0.00106875	RPT2_ARATH
c94602_g3_i1	1.39582	2.11721	5.85645e-06	0.00107165	.
c76601_g1_i3	1.09152	3.07299	5.90945e-06	0.00108039	.
c89768_g1_i1	1.0606	3.62455	5.91451e-06	0.00108039	SERA1_ARATH
c71984_g1_i1	-5.99816	0.244784	5.93946e-06	0.00108401	GSTM1_BOVIN
c88015_g3_i2	-2.43499	0.541668	5.95861e-06	0.00108656	HAT22_ARATH
c78067_g1_i1	1.80364	4.30658	6.01311e-06	0.00109555	.
c59449_g1_i1	-5.24812	-0.236559	6.06644e-06	0.00110431	PME21_ARATH
c64598_g1_i1	-5.28824	0.777015	6.08042e-06	0.0011059	RLA1_HUMAN
c97461_g3_i4	2.54025	0.612315	6.11574e-06	0.00111136	.
c84460_g1_i1	2.56614	1.96428	6.13031e-06	0.00111304	.
c61705_g1_i1	-2.65676	1.0741	6.1862e-06	0.00112222	.
c94622_g1_i1	1.23963	3.00595	6.23363e-06	0.00112985	.
c89684_g1_i1	-0.829656	5.08253	6.24603e-06	0.00113112	RSC5_DICDI
c92595_g3_i1	-5.18452	-0.281545	6.28473e-06	0.00113695	.
c98630_g1_i1	-1.48346	2.56141	6.289e-06	0.00113695	CSLG2_ARATH
c95439_g1_i2	2.61961	0.316135	6.30462e-06	0.00113879	TRA1_MAIZE
c78160_g2_i1	0.757521	6.21377	6.31219e-06	0.00113918	SCRK4_ARATH
c23041_g1_i1	1.86192	1.06231	6.41117e-06	0.00115599	.
c91126_g2_i2	3.59339	1.00358	6.41778e-06	0.00115599	.
c82562_g1_i1	-3.87537	-0.199341	6.42331e-06	0.00115599	.
c96359_g1_i2	2.14787	0.92043	6.42733e-06	0.00115599	Y1571_ARATH
c71682_g1_i1	5.21376	-0.396384	6.45091e-06	0.00115924	.
c74348_g1_i1	-1.91013	1.70924	6.49061e-06	0.00116538	.
c87037_g5_i2	-1.40313	1.87077	6.52069e-06	0.00116885	.
c91661_g1_i1	1.21057	2.98136	6.52106e-06	0.00116885	MSL10_ARATH
c92854_g3_i3	-1.6706	1.15154	6.56264e-06	0.0011753	.
c89586_g3_i2	1.61229	1.78957	6.5973e-06	0.0011805	Y1500_ARATH
c81426_g1_i2	-3.39975	0.8858	6.63411e-06	0.00118608	.
c87295_g1_i1	-3.34972	0.235323	6.68303e-06	0.00119381	.
c90560_g3_i3	-1.13185	5.05315	6.77142e-06	0.00120857	MTDH_FRAAN
c94588_g1_i2	-2.01127	1.2261	6.79083e-06	0.00121101	.
c94337_g3_i13	-3.93593	-0.173902	6.85741e-06	0.00122185	PLST1_ARATH
c85116_g6_i3	2.25928	1.77784	6.87135e-06	0.00122206	.
c85131_g2_i1	1.75694	3.08432	6.87905e-06	0.00122206	INV1_ARATH
c93990_g3_i1	1.65945	2.86001	6.88126e-06	0.00122206	GDL82_ARATH
c91467_g7_i1	-3.56097	0.0485251	6.88189e-06	0.00122206	.
c90612_g1_i2	-0.994515	4.05152	6.95122e-06	0.00123333	ERF61_ARATH
c89915_g1_i2	-1.57396	3.55213	6.95889e-06	0.00123365	C2D61_ARATH
c20038_g1_i1	-4.9152	-0.424718	6.97633e-06	0.0012357	.
c97461_g3_i2	2.91706	0.252385	6.99888e-06	0.00123866	.
c54436_g1_i1	-4.36806	0.628791	7.00842e-06	0.0012393	MYOZ1_BOVIN
c99021_g3_i2	-2.45317	1.00843	7.02043e-06	0.00124038	.
c88346_g2_i3	-1.50249	3.79512	7.03638e-06	0.00124215	.
c93630_g2_i2	-1.2675	3.53767	7.08919e-06	0.00125043	FMDA_METME
c55761_g1_i1	-2.12024	1.71863	7.10122e-06	0.0012515	CP122_ARATH
c62793_g1_i2	-4.7142	0.346759	7.17683e-06	0.00126377	ENOB_HUMAN
c2526_g1_i1	-6.21245	0.408837	7.18966e-06	0.00126409	RL3_DROME
c92160_g2_i3	-0.948735	5.02576	7.19067e-06	0.00126409	YQ77_SCHPO
c97091_g1_i5	1.28195	2.71314	7.20417e-06	0.0012654	.
c99860_g3_i1	-5.28984	-0.223212	7.23852e-06	0.00127037	.
c79007_g2_i2	0.849545	4.53899	7.25613e-06	0.0012724	RAC7_ARATH
c93799_g2_i2	-3.1056	0.079431	7.35536e-06	0.00128873	.
c92957_g5_i2	2.34339	1.66067	7.45778e-06	0.00130558	PHO11_ARATH
c99657_g4_i1	-2.06425	4.2069	7.52246e-06	0.00131581	HA22A_ARATH
c92816_g1_i1	2.40235	0.310735	7.53778e-06	0.0013174	.
c98812_g1_i1	1.30741	2.71896	7.55379e-06	0.0013191	.
c81375_g1_i1	-1.40463	4.0127	7.57798e-06	0.00132128	.
c53939_g1_i1	-4.2633	0.0344829	7.57888e-06	0.00132128	.
c62734_g2_i1	-3.43309	0.300867	7.59789e-06	0.00132322	.
c45940_g1_i1	-5.09679	-0.323226	7.60256e-06	0.00132322	.
c85352_g2_i1	1.30535	1.97748	7.61901e-06	0.00132498	.
c98835_g1_i1	-3.3981	-0.0435477	7.63783e-06	0.00132716	SUBL_ARATH
c75920_g1_i2	2.20518	0.293436	7.65872e-06	0.00132969	TPSGD_VITVI
c88266_g1_i1	1.70733	3.12724	7.77223e-06	0.00134828	.
c83948_g1_i2	-1.0857	3.7389	7.78042e-06	0.00134859	ASK4_ARATH
c69536_g1_i1	-5.11588	0.59689	7.80324e-06	0.00135143	DESM_PIG
c91467_g2_i1	-5.4652	-0.102572	7.87096e-06	0.00136137	.
c80450_g1_i3	-2.01079	0.963726	7.87357e-06	0.00136137	HARB1_RAT
c87230_g1_i1	-2.21882	2.57623	7.95171e-06	0.00137375	.
c57010_g1_i1	-5.16881	0.671836	7.97782e-06	0.00137713	ADT1_RABIT
c92887_g1_i1	-1.05798	6.8753	8.13593e-06	0.00140327	.
c36933_g1_i2	-3.11507	0.0776986	8.19213e-06	0.00141181	RNHX1_ARATH
c85236_g2_i3	-1.16534	2.9537	8.25128e-06	0.00142084	SL30A_ARATH
c96476_g2_i1	-3.86287	-0.206553	8.33641e-06	0.00143432	XTH2_SOYBN
c94507_g2_i1	1.38566	2.90224	8.34732e-06	0.00143502	TPPG_ARATH
c91851_g1_i1	-2.15029	0.690634	8.40014e-06	0.00144292	Y6944_ORYSJ
c90774_g7_i1	-2.63201	0.541155	8.42652e-06	0.00144627	.
c91661_g1_i3	1.20717	2.56936	8.51132e-06	0.00145964	MSL10_ARATH
c95953_g3_i1	-5.5612	-0.0345488	8.57027e-06	0.00146855	.
c89587_g3_i2	-4.98467	-0.383369	8.60973e-06	0.00147411	.
c89204_g1_i2	1.71781	2.71184	8.62125e-06	0.00147488	NEP1_NEPGR
c12054_g1_i1	-5.05742	-0.346519	8.63272e-06	0.00147564	RS12_DROME
c6867_g1_i1	-5.4767	-0.0998694	8.64363e-06	0.00147631	PFKAM_HORSE
c88600_g2_i11	-2.9404	-0.0204814	8.68508e-06	0.00148218	.
c85137_g2_i6	-1.30862	1.99881	8.70433e-06	0.00148426	.
c79023_g1_i2	1.38978	1.76755	8.71347e-06	0.00148461	.
c75920_g2_i1	1.70722	1.21431	8.73476e-06	0.00148704	TPSGD_VITVI
c74133_g1_i1	-2.50372	0.289072	8.82181e-06	0.00150006	.
c97492_g1_i1	-5.15839	-0.290376	8.82551e-06	0.00150006	.
c94198_g2_i3	0.854969	4.58745	8.89899e-06	0.00151133	FIMB2_ARATH
c73886_g1_i1	3.76356	1.05525	8.96737e-06	0.00152087	Y4885_ARATH
c81817_g1_i1	-1.14103	3.05087	8.96963e-06	0.00152087	ISAM1_ARATH
c96717_g2_i5	0.89402	5.27025	8.98831e-06	0.00152281	MANA_CANEN
c82023_g1_i1	-0.942205	4.76118	9.03603e-06	0.00152966	YM94_YEAST
c84726_g1_i1	-2.08155	1.19652	9.15361e-06	0.00154832	.
c98026_g2_i2	-2.3785	1.4324	9.16649e-06	0.00154925	.
c89755_g3_i1	2.26737	0.72813	9.33807e-06	0.00157698	PYRG2_BOVIN
c97324_g8_i1	-5.23702	-0.252578	9.43636e-06	0.0015923	.
c89495_g2_i1	0.896887	4.26745	9.46894e-06	0.00159652	HAC12_ARATH
c76575_g2_i2	-5.39965	-0.136159	9.49938e-06	0.00160036	.
c80959_g3_i1	-2.35225	2.45058	9.52056e-06	0.00160265	IGS1_PETHY
c86655_g2_i3	-1.05358	3.50065	9.54683e-06	0.00160578	NAGS2_ARATH
c77959_g1_i1	-1.19091	3.77789	9.59705e-06	0.00161294	.
c70242_g1_i1	-1.22861	2.62959	9.65976e-06	0.00162218	.
c58245_g1_i1	-5.93104	0.2012	9.77304e-06	0.0016399	MYPC2_HUMAN
c70397_g1_i1	-3.95738	-0.151291	9.79503e-06	0.00164228	.
c80911_g1_i1	1.24671	2.09887	9.95104e-06	0.0016671	.
c98968_g3_i1	0.926416	4.8657	1.00752e-05	0.00168657	VAC8_KLULA
c71512_g1_i1	-2.11341	0.659761	1.01216e-05	0.00169298	.
c78147_g1_i1	-2.03797	0.699346	1.02421e-05	0.00171137	.
c82562_g2_i1	-5.05673	-0.347194	1.02478e-05	0.00171137	.
c57010_g1_i2	-5.9031	0.168675	1.02899e-05	0.00171703	.
c99354_g3_i1	-1.4305	4.00918	1.03763e-05	0.00173008	C79D4_LOTJA
c94622_g1_i2	1.17614	3.95627	1.03933e-05	0.00173089	.
c75598_g2_i1	1.02465	5.13161	1.03989e-05	0.00173089	.
c84764_g1_i1	-2.50232	0.614376	1.04059e-05	0.00173089	.
c91200_g1_i1	-0.829761	7.33055	1.042e-05	0.00173188	D14_ORYSJ
c81305_g1_i1	1.12884	3.4207	1.04724e-05	0.0017392	CB21_SINAL
c78341_g2_i1	-2.69421	1.10324	1.05545e-05	0.00175133	NCED1_PHAVU
c78332_g4_i3	-1.07252	4.46836	1.05621e-05	0.00175133	SR45A_ARATH
c88181_g1_i5	-1.8779	1.92682	1.059e-05	0.00175458	.
c59714_g1_i1	-2.63237	1.76692	1.06301e-05	0.00175983	.
c91851_g1_i2	-2.14952	0.953434	1.06445e-05	0.00176084	Y6944_ORYSJ
c91403_g3_i1	2.52183	1.28594	1.06922e-05	0.00176629	.
c95557_g3_i1	1.00814	7.0527	1.06943e-05	0.00176629	.
c93806_g2_i2	0.95226	8.15652	1.08077e-05	0.00178361	STR4_ARATH
c97215_g2_i1	-2.60789	1.76322	1.09039e-05	0.00179808	.
c84322_g2_i2	-1.56027	4.10334	1.09604e-05	0.00180599	.
c84765_g1_i3	-2.33844	1.89581	1.10495e-05	0.00181923	.
c73618_g2_i1	-1.97306	2.66621	1.10709e-05	0.00182025	.
c67388_g1_i2	-2.35002	0.505198	1.10729e-05	0.00182025	.
c42466_g1_i1	-4.78398	-0.48758	1.10991e-05	0.0018217	.
c26148_g1_i1	-4.7839	-0.48967	1.10991e-05	0.0018217	.
c92647_g1_i2	-1.89662	1.76144	1.11549e-05	0.00182943	PTR28_ARATH
c81543_g2_i1	-1.57997	3.62292	1.1263e-05	0.00184572	AB13B_ARATH
c83982_g1_i2	2.75546	1.44755	1.12838e-05	0.00184768	RAV1_ARATH
c117079_g1_i1	-5.13719	-0.297939	1.13659e-05	0.00185969	.
c85979_g1_i1	-3.43889	-0.0353264	1.13891e-05	0.00186202	.
c79992_g2_i1	1.43242	5.36637	1.14133e-05	0.00186454	.
c94515_g1_i1	-0.845121	4.45614	1.14444e-05	0.00186816	YAC4_SCHPO
c96588_g3_i2	1.58258	6.50471	1.14656e-05	0.00187017	COPT5_ARATH
c82028_g1_i2	-1.57147	1.75839	1.16763e-05	0.00190306	HIP26_ARATH
c84005_g1_i1	-1.80175	1.74565	1.17417e-05	0.00191102	.
c86635_g4_i4	-1.60894	1.39913	1.17433e-05	0.00191102	TIC32_PEA
c98243_g5_i1	-1.56335	4.01683	1.17916e-05	0.0019174	DSP4_CASSA
c101604_g1_i1	4.95943	-0.528482	1.18013e-05	0.00191749	.
c11948_g2_i1	-5.10346	-0.320992	1.18154e-05	0.0019183	RS4_CARGR
c90066_g1_i1	-2.91154	0.208574	1.18486e-05	0.00192221	C82A3_SOYBN
c144177_g1_i1	-5.92839	0.176287	1.19903e-05	0.00194369	CYC_HORSE
c62996_g1_i1	-3.57497	0.072411	1.20388e-05	0.00195005	DRE1E_ARATH
c92709_g5_i1	-2.73583	0.461829	1.21094e-05	0.00195995	ASOL_TOBAC
c74447_g1_i1	-5.09144	-0.325051	1.21185e-05	0.00195995	.
c95614_g2_i1	0.940316	6.64358	1.23454e-05	0.00199511	PME_ACTDE
c95097_g1_i3	-1.24858	5.98183	1.2385e-05	0.00199998	BAM1_ARATH
c89963_g3_i1	1.03749	4.54533	1.23988e-05	0.00200066	.
c93709_g2_i1	1.24976	3.42117	1.25306e-05	0.00202038	Y1839_ARATH
c83843_g1_i1	2.48425	1.78611	1.25592e-05	0.00202344	Y1839_ARATH
c74899_g1_i1	-2.08405	2.75192	1.26173e-05	0.00203123	.
c81284_g1_i1	-2.01993	0.494089	1.27234e-05	0.00204508	.
c87533_g4_i6	-1.88124	2.31974	1.27262e-05	0.00204508	SGR2_ARATH
c67243_g1_i1	-5.07245	0.612906	1.27324e-05	0.00204508	.
c91329_g1_i2	1.12794	3.32762	1.27813e-05	0.00205136	.
c92881_g2_i2	0.976987	3.73643	1.2805e-05	0.0020536	LHTL6_ARATH
c94031_g2_i1	1.64043	2.64402	1.28153e-05	0.00205368	SCL32_ARATH
c97197_g1_i1	-3.16023	0.120205	1.28348e-05	0.00205524	.
c69753_g1_i1	-2.88168	3.36343	1.28609e-05	0.00205785	.
c76594_g2_i1	-2.3193	0.604129	1.28811e-05	0.00205951	.
c98998_g1_i3	1.48463	1.12622	1.29952e-05	0.00207618	EMF1_ARATH
c75848_g1_i1	-1.64032	2.58838	1.30057e-05	0.00207628	DOF12_ARATH
c95960_g3_i1	-2.05299	0.824059	1.30252e-05	0.00207654	.
c85113_g1_i3	1.0704	3.49851	1.30308e-05	0.00207654	.
c79676_g2_i1	1.0514	6.12463	1.305e-05	0.00207654	.
c86701_g2_i1	1.3605	3.03424	1.30578e-05	0.00207654	.
c91679_g1_i1	-1.64343	2.12944	1.30654e-05	0.00207654	.
c23289_g1_i1	-5.48163	-0.0983737	1.30666e-05	0.00207654	.
c97632_g6_i1	-1.9194	4.17868	1.31686e-05	0.0020907	DYL2_DROME
c77742_g1_i1	4.15028	4.18336	1.31756e-05	0.0020907	PER53_ARATH
c83911_g3_i1	-2.46517	0.439895	1.32039e-05	0.00209265	.
c24386_g2_i1	-5.42952	-0.127239	1.32078e-05	0.00209265	RS8_SPOFR
c96004_g1_i3	-1.8363	2.3476	1.33419e-05	0.00211231	BAG5_ARATH
c85805_g1_i1	-2.82494	1.11692	1.33879e-05	0.002118	.
c92619_g1_i4	4.74922	-0.62596	1.34126e-05	0.00212031	.
c100012_g1_i1	0.726114	6.94335	1.34251e-05	0.00212033	LVSC_DICDI
c97091_g1_i6	1.33152	2.13819	1.34329e-05	0.00212033	.
c100105_g1_i2	-2.01464	2.25729	1.34593e-05	0.00212251	.
c98252_g9_i1	-2.19715	0.483353	1.34669e-05	0.00212251	.
c1868_g1_i1	-4.9837	-0.384398	1.34876e-05	0.00212418	Y3800_DROME
c85957_g2_i1	-2.07718	0.921797	1.35168e-05	0.00212719	FQRL3_ARATH
c86350_g1_i3	-1.62574	2.61972	1.35878e-05	0.00213675	HSP11_MEDSA
c70380_g1_i1	-2.77561	-0.121418	1.36386e-05	0.00214314	.
c91614_g3_i2	-1.86911	3.49301	1.36635e-05	0.00214545	.
c98035_g2_i2	-1.30678	3.79828	1.36871e-05	0.00214718	PRR73_ORYSJ
c91118_g7_i1	1.66848	4.09421	1.36949e-05	0.00214718	EXPB3_ARATH
c93904_g2_i1	3.46165	0.547984	1.38681e-05	0.00217272	.
c94202_g3_i1	1.13971	4.87214	1.38819e-05	0.00217325	ESL2_MYCGE
c91029_g2_i1	0.793693	6.15511	1.39982e-05	0.00218983	GAT11_ARATH
c74635_g1_i1	1.13968	6.91337	1.40673e-05	0.00219901	.
c6335_g1_i1	-5.03701	-0.355285	1.42296e-05	0.00222212	.
c95523_g3_i5	1.75186	5.69544	1.42363e-05	0.00222212	Y3236_ARATH
c97957_g5_i1	1.08712	5.35043	1.43393e-05	0.00223575	BAME1_ARATH
c90149_g4_i2	1.54839	7.33696	1.43449e-05	0.00223575	ASPL1_ARATH
c77503_g1_i2	-2.01482	1.83567	1.44143e-05	0.0022449	.
c62855_g1_i1	2.65755	0.846234	1.44614e-05	0.00225057	.
c86803_g1_i3	0.962601	6.12468	1.44835e-05	0.00225235	PSAA_COFAR
c5297_g1_i1	-4.8596	-0.446406	1.45018e-05	0.00225352	.
c86257_g2_i3	1.19122	5.21033	1.47661e-05	0.0022929	PRF1_SOLLC
c94440_g1_i1	1.42664	3.67144	1.47776e-05	0.00229299	.
c78662_g2_i1	3.31588	0.461973	1.47946e-05	0.00229394	.
c80959_g1_i1	-2.30905	1.00876	1.48915e-05	0.00230726	.
c76568_g1_i1	-3.95549	-0.167813	1.49451e-05	0.00231386	.
c96363_g2_i1	1.64559	2.15152	1.50466e-05	0.00232786	.
c100122_g2_i2	-0.943472	6.21907	1.50889e-05	0.00233269	AGO2_ARATH
c94297_g1_i1	1.43857	2.90857	1.51046e-05	0.00233341	ROGF7_ARATH
c99860_g4_i2	-5.16653	-0.288074	1.52439e-05	0.00235247	POL_CAMVS
c72374_g1_i1	-2.08737	1.83254	1.52504e-05	0.00235247	.
c100006_g6_i1	-1.98618	0.473704	1.52835e-05	0.00235584	.
c86324_g4_i2	0.785296	6.06624	1.53156e-05	0.00235906	GRP_HORVU
c89154_g2_i5	1.6132	1.22447	1.53652e-05	0.00236497	VDAC2_SOLTU
c70951_g1_i1	5.4715	-0.230507	1.54456e-05	0.00237561	.
c92394_g4_i2	1.64335	2.3598	1.56031e-05	0.00239807	EXOL5_ARATH
c96004_g1_i4	-1.81722	1.42183	1.56856e-05	0.00240899	.
c93255_g4_i1	1.12705	3.08002	1.57735e-05	0.00242072	C7A29_PANGI
c93599_g3_i1	0.766052	4.95417	1.58762e-05	0.00243471	BH130_ARATH
c99989_g2_i1	0.978513	5.15557	1.60634e-05	0.00246162	.
c86721_g2_i2	-2.33547	3.24255	1.61237e-05	0.00246906	.
c80823_g2_i2	-1.97958	1.20237	1.61609e-05	0.00247296	TCP13_ARATH
c79139_g2_i1	1.06118	3.20704	1.61981e-05	0.00247685	.
c68368_g1_i2	-2.723	0.636004	1.64149e-05	0.00250817	C74A2_PARAR
c83333_g1_i2	2.19657	3.43973	1.64505e-05	0.00251043	.
c99816_g5_i3	-1.27822	2.73923	1.64535e-05	0.00251043	DGK2_ARATH
c100011_g1_i1	1.1483	3.24789	1.64968e-05	0.00251481	AB3C_ARATH
c74348_g1_i2	-1.80904	3.31788	1.65078e-05	0.00251481	.
c86234_g2_i1	0.891209	6.21688	1.65181e-05	0.00251481	SCRK6_ARATH
c97958_g1_i2	0.936745	5.28258	1.67054e-05	0.00254148	DME_ARATH
c90613_g2_i3	1.7302	2.64096	1.69828e-05	0.00258181	DIR5_ARATH
c87671_g3_i2	1.31466	3.93638	1.70221e-05	0.00258592	.
c90012_g3_i1	1.20251	4.15873	1.7242e-05	0.00261744	PGIP_PYRCO
c77271_g1_i1	0.68561	7.55084	1.72656e-05	0.00261912	E134_MAIZE
c91316_g1_i1	-1.14629	3.67855	1.72897e-05	0.00262089	CHIA_BOVIN
c95362_g1_i1	1.09118	7.6311	1.73307e-05	0.00262521	XYL1_ARATH
c92450_g1_i3	-1.91968	1.30062	1.74133e-05	0.00263583	SCP7_ARATH
c78777_g1_i1	1.42722	2.60024	1.74927e-05	0.00264594	.
c71238_g1_i1	1.59078	1.74383	1.75571e-05	0.00265378	.
c91464_g1_i2	1.61198	1.19384	1.77031e-05	0.00267391	.
c46153_g1_i1	-5.36521	-0.174273	1.78191e-05	0.00268951	.
c87638_g2_i3	-2.98888	0.239592	1.79878e-05	0.00271303	.
c75697_g1_i1	-1.66036	2.4389	1.8022e-05	0.00271623	ML423_ARATH
c75326_g1_i1	2.12798	0.35121	1.82173e-05	0.00274284	.
c61692_g1_i1	-2.34008	0.353342	1.82247e-05	0.00274284	.
c58853_g1_i1	2.0762	1.4381	1.83019e-05	0.00275249	.
c88782_g2_i2	1.55929	2.97026	1.83478e-05	0.00275742	LFS_ALLCE
c91621_g1_i1	-2.84587	0.165836	1.83624e-05	0.00275765	ACR2_ARATH
c96683_g4_i1	-1.09419	6.57763	1.84672e-05	0.00277054	BIP5_TOBAC
c98164_g2_i1	-0.787465	6.43434	1.84746e-05	0.00277054	C04C1_PINTA
c99020_g2_i2	1.31085	1.95217	1.85143e-05	0.00277452	HIPL1_ARATH
c26374_g1_i1	-3.29552	0.21815	1.85644e-05	0.00278004	.
c96791_g4_i1	2.89402	3.59142	1.86351e-05	0.00278865	KSA_PEA
c89506_g1_i1	1.18393	4.17905	1.87316e-05	0.0028011	INV1_DAUCA
c91714_g6_i1	-3.71186	-0.28962	1.87704e-05	0.0028049	.
c83856_g1_i2	-1.3459	4.72165	1.89144e-05	0.00282441	GID1B_ARATH
c9442_g1_i1	-0.914145	4.23545	1.89743e-05	0.00283134	.
c88149_g3_i1	-1.27775	2.03313	1.89949e-05	0.00283241	.
c30184_g1_i1	-4.86241	-0.445973	1.9098e-05	0.00284576	.
c82793_g2_i2	2.11706	2.22675	1.9135e-05	0.00284926	AHP1_ARATH
c94973_g2_i1	-2.33733	0.93867	1.91838e-05	0.00285421	KATAM_ORYSJ
c92071_g2_i1	-1.64298	1.42577	1.91954e-05	0.00285421	.
c92059_g1_i5	-1.85302	1.01052	1.92977e-05	0.0028674	.
c85113_g1_i1	1.08656	3.36534	1.94744e-05	0.00289083	.
c96286_g1_i2	1.19348	2.90396	1.94829e-05	0.00289083	IP5P2_ARATH
c95178_g5_i1	0.881496	4.92196	1.96141e-05	0.00290823	HT1_ARATH
c92416_g3_i1	1.75362	1.59183	1.97353e-05	0.00292415	AL2C4_ARATH
c92140_g2_i2	1.21334	2.26716	1.99264e-05	0.00295038	Y1743_ARATH
c83982_g1_i1	3.06817	0.727289	1.99654e-05	0.00295408	RAV1_ARATH
c83067_g3_i1	-5.43457	-0.111486	2.00556e-05	0.00296534	.
c92398_g1_i1	2.19192	0.689146	2.01562e-05	0.00297812	.
c99989_g2_i2	0.978217	5.29864	2.02095e-05	0.00298389	HIP26_ARATH
c99319_g2_i2	1.27967	3.48171	2.02679e-05	0.00299041	RLP12_ARATH
c83122_g2_i1	-4.71272	-0.522627	2.03059e-05	0.00299371	.
c92619_g1_i2	-2.06713	1.88837	2.03187e-05	0.00299371	.
c87916_g2_i1	-1.08676	2.94924	2.03446e-05	0.00299542	.
c101773_g1_i1	-5.86377	0.131963	2.0447e-05	0.0030084	PGK1_PANTR
c84719_g3_i1	-3.78915	-0.255457	2.06289e-05	0.00303304	.
c95240_g3_i1	0.708009	6.20693	2.06679e-05	0.00303664	Y5673_ARATH
c99463_g5_i1	0.765475	5.86587	2.07043e-05	0.00303988	PUB4_ARATH
c81164_g2_i3	2.13055	0.882712	2.07979e-05	0.00305149	.
c72129_g3_i1	-1.92666	1.8562	2.08685e-05	0.0030597	.
c86056_g1_i2	3.73402	2.43432	2.08865e-05	0.00306022	.
c82603_g1_i1	1.93255	1.07319	2.09011e-05	0.00306022	GLSN_MEDSA
c94406_g1_i2	-1.37604	2.61528	2.12346e-05	0.00310688	.
c84727_g1_i1	2.52309	2.40574	2.13882e-05	0.00312719	HGNAT_HUMAN
c87122_g1_i2	-1.23114	3.5002	2.16148e-05	0.0031546	SC35_ARATH
c97091_g1_i1	1.55009	2.64196	2.16157e-05	0.0031546	.
c79837_g1_i1	-1.80603	4.44556	2.16323e-05	0.0031546	.
c90449_g2_i6	-1.98339	0.651333	2.16357e-05	0.0031546	.
c92440_g2_i2	-1.22436	3.09996	2.16547e-05	0.00315517	.
c91801_g2_i1	-4.28825	0.0780565	2.17843e-05	0.0031713	.
c93213_g9_i1	-2.23017	0.668311	2.17955e-05	0.0031713	.
c99336_g3_i2	-1.21165	2.84363	2.22755e-05	0.0032389	HPXO_KLEP7
c82695_g2_i1	-1.04881	5.88156	2.2357e-05	0.00324831	.
c85419_g2_i3	-1.72258	1.45683	2.23712e-05	0.00324831	RNHX1_ARATH
c89616_g2_i2	-4.85519	-0.450362	2.25721e-05	0.00327523	.
c92447_g1_i4	-2.11687	0.453087	2.26208e-05	0.00328004	T184C_PONAB
c88607_g2_i1	-1.87979	0.78159	2.27795e-05	0.00330076	.
c62496_g1_i1	2.04749	1.68711	2.28526e-05	0.00330909	.
c99495_g1_i4	0.809263	4.59359	2.29366e-05	0.00331896	.
c84884_g1_i1	1.90136	0.940984	2.29703e-05	0.00332123	.
c97958_g1_i1	0.902433	5.22861	2.29977e-05	0.00332123	DME_ARATH
c77066_g2_i1	1.83446	1.73739	2.29997e-05	0.00332123	.
c91563_g1_i2	-0.843632	5.28468	2.30257e-05	0.00332174	LIP_RHIMI
c97036_g4_i6	1.93402	1.28392	2.30348e-05	0.00332174	.
c86524_g1_i2	-1.8048	4.81667	2.30825e-05	0.00332634	HSPC2_RICFE
c82959_g1_i1	-2.06756	5.65598	2.31574e-05	0.00333485	ILL4_ARATH
c83034_g1_i1	-1.79602	1.19796	2.32035e-05	0.00333909	.
c84991_g1_i1	-4.02041	0.720215	2.32187e-05	0.00333909	.
c85907_g3_i2	1.05104	2.96685	2.33422e-05	0.00335456	LRK91_ARATH
c89637_g1_i3	-2.50016	0.953538	2.33736e-05	0.00335678	.
c64792_g1_i1	1.6737	8.11664	2.34797e-05	0.00336971	.
c97091_g1_i2	1.4306	2.58958	2.36922e-05	0.00339579	.
c97527_g1_i7	1.34814	1.81943	2.36946e-05	0.00339579	.
c79685_g1_i2	2.35905	1.85984	2.37099e-05	0.00339579	MIOX1_ARATH
c97557_g1_i1	1.29838	1.77722	2.37806e-05	0.00340041	PP333_ARATH
c96683_g4_i5	-1.08623	6.50157	2.37835e-05	0.00340041	BIP5_TOBAC
c39476_g1_i1	4.85674	-0.571784	2.37906e-05	0.00340041	C7A22_PANGI
c99712_g2_i1	-1.2324	3.10402	2.38678e-05	0.00340912	LPXB_ARATH
c82405_g1_i2	1.52496	1.33527	2.39936e-05	0.00342476	.
c88626_g1_i1	-1.1869	5.71032	2.40901e-05	0.00343612	ACBP2_ARATH
c90743_g1_i2	-1.29418	1.88397	2.41129e-05	0.00343612	C14A1_ARATH
c87945_g2_i1	-2.29455	0.7191	2.41222e-05	0.00343612	TGA1_ARATH
c83337_g1_i4	-2.71544	4.40377	2.4229e-05	0.003449	SWT14_ORYSJ
c90795_g3_i3	-1.01721	3.00628	2.42618e-05	0.00345133	DTX1_ARATH
c82575_g3_i1	-2.32607	0.599226	2.44932e-05	0.00348189	.
c84648_g2_i4	1.92029	0.684242	2.45766e-05	0.00349139	.
c92746_g3_i6	-1.18388	4.88925	2.46529e-05	0.00349986	SR45A_ARATH
c86612_g1_i1	-0.806609	7.70929	2.47326e-05	0.0035088	HSP7S_PEA
c91114_g1_i2	-1.27869	2.88678	2.50117e-05	0.00354602	SUC2_ARATH
c94646_g4_i1	-1.51669	2.39302	2.50325e-05	0.00354657	PME53_ARATH
c99120_g2_i1	-3.37269	-0.0529631	2.52709e-05	0.00357793	.
c80324_g1_i1	-2.36583	0.0496375	2.52956e-05	0.00357902	CP18A_ARATH
c91102_g2_i2	1.52706	1.28076	2.54587e-05	0.00359968	CNG15_ARATH
c85979_g1_i7	-3.22289	-0.154237	2.54833e-05	0.00360074	.
c95097_g1_i4	-1.23092	5.98579	2.55191e-05	0.00360337	BAM1_ARATH
c85236_g2_i7	-1.15513	3.24687	2.55964e-05	0.00361185	SL30A_ARATH
c92051_g4_i2	-1.4652	1.2945	2.57216e-05	0.00362709	.
c17377_g1_i1	1.88192	1.08261	2.582e-05	0.00363853	.
c98812_g1_i13	1.62747	3.0744	2.58456e-05	0.0036397	.
c89025_g1_i1	-2.04166	1.35784	2.59598e-05	0.00365302	.
c88402_g2_i1	3.02009	-0.249529	2.5975e-05	0.00365302	.
c100169_g3_i1	0.964524	7.39393	2.61216e-05	0.00367119	VP13A_DICDI
c81248_g1_i1	-0.975689	10.962	2.62062e-05	0.00368061	.
c59364_g1_i1	-5.26156	-0.232742	2.62645e-05	0.00368409	FRIH_HORSE
c85963_g3_i2	1.03575	2.85374	2.6266e-05	0.00368409	SRSF2_CHICK
c77698_g1_i1	-2.54928	2.12507	2.62983e-05	0.00368608	.
c61499_g1_i1	2.39787	0.202117	2.63152e-05	0.00368608	DIOX2_PAPSO
c70301_g1_i1	-3.07447	-0.232891	2.66104e-05	0.00372273	.
c88741_g2_i1	-1.60036	1.7724	2.66123e-05	0.00372273	ESD4_ARATH
c72277_g1_i2	-1.60987	1.69237	2.67845e-05	0.00374433	.
c98486_g4_i2	-2.59335	0.00623363	2.68899e-05	0.00375657	.
c97705_g2_i1	1.16989	2.5737	2.71361e-05	0.00378844	HIR1_ARATH
c93288_g4_i10	-3.54345	0.0121409	2.71778e-05	0.00379175	.
c79457_g2_i1	-1.24697	5.40572	2.7387e-05	0.00381775	.
c72277_g1_i1	-1.71704	1.88579	2.74005e-05	0.00381775	.
c92549_g4_i2	-3.24336	0.176723	2.75093e-05	0.00383038	.
c98990_g2_i2	1.88816	0.651127	2.75944e-05	0.00383895	.
c96004_g1_i10	-1.69199	1.66578	2.76074e-05	0.00383895	BAG5_ARATH
c87671_g3_i3	1.22935	4.35868	2.77201e-05	0.00385207	LOL1_ARATH
c95810_g2_i2	-1.99081	1.35173	2.78317e-05	0.00386501	C71A6_NEPRA
c77899_g1_i1	-1.27318	2.88344	2.82024e-05	0.00391392	.
c96359_g1_i1	2.13397	0.711002	2.82758e-05	0.00392152	Y1571_ARATH
c83265_g1_i1	-1.78746	1.63575	2.83134e-05	0.00392365	.
c96044_g3_i2	1.35122	1.68008	2.83285e-05	0.00392365	.
c77447_g2_i1	-1.35462	3.62229	2.84057e-05	0.00393059	.
c60352_g1_i2	3.08674	0.678254	2.8416e-05	0.00393059	.
c61800_g1_i3	-3.39386	-0.04329	2.84987e-05	0.00393943	.
c74302_g2_i1	3.25604	-0.118562	2.85451e-05	0.00394326	.
c71648_g1_i1	-6.15925	0.306137	2.88198e-05	0.00397696	.
c1696_g1_i1	2.0279	0.452758	2.88269e-05	0.00397696	.
c98690_g2_i3	-0.928426	5.22935	2.89099e-05	0.00398579	YDQ4_SCHPO
c126094_g1_i1	2.05142	0.298323	2.89547e-05	0.00398935	.
c91643_g1_i4	-1.11349	5.16237	2.89924e-05	0.00399194	MAN7_ARATH
c92783_g1_i1	-1.46666	1.89183	2.91518e-05	0.00401126	.
c89549_g3_i3	-0.996647	3.81174	2.9256e-05	0.00402295	SSUH2_MOUSE
c76297_g2_i1	-4.38043	0.0935604	2.92831e-05	0.00402406	.
c88191_g8_i1	1.39285	3.26592	2.93121e-05	0.00402541	.
c92290_g1_i8	-1.95731	1.73414	2.96177e-05	0.00406472	.
c94198_g2_i2	0.836741	4.83786	2.96738e-05	0.00406977	FIMB2_ARATH
c84956_g1_i1	1.19626	7.33435	2.97076e-05	0.00407174	H2B1_MEDTR
c142640_g1_i1	1.21607	3.26675	2.99466e-05	0.00410183	M300_ARATH
c99667_g5_i4	1.00102	2.83043	3.02096e-05	0.0041334	BGAL6_ORYSJ
c99495_g1_i1	0.829944	4.54544	3.02165e-05	0.0041334	BIG1_ARATH
c85907_g3_i1	0.864296	5.63811	3.03071e-05	0.00414311	LRK91_ARATH
c97810_g2_i3	1.02651	2.79299	3.03334e-05	0.00414401	NACK1_TOBAC
c95278_g2_i4	1.5567	2.52932	3.04146e-05	0.0041524	POK1_ARATH
c46463_g2_i1	1.08528	6.75915	3.04533e-05	0.00415499	ATPB_AGAAF
c80869_g3_i2	2.07233	0.833899	3.05002e-05	0.00415777	ABAH3_ORYSJ
c92492_g1_i4	1.97901	0.494962	3.05132e-05	0.00415777	.
c29849_g1_i1	-5.0296	-0.357455	3.05543e-05	0.00415889	.
c81277_g1_i1	-1.20783	4.07836	3.0561e-05	0.00415889	.
c88947_g1_i1	-2.15083	4.70887	3.06221e-05	0.00416451	.
c96693_g4_i1	2.60531	-0.0860305	3.06779e-05	0.0041694	.
c98507_g1_i1	-1.8883	1.49256	3.06986e-05	0.00416952	YABDL_ORYSJ
c98889_g5_i2	-2.39876	0.399682	3.07887e-05	0.00417906	.
c95650_g4_i1	-2.32015	0.314524	3.08125e-05	0.00417958	SR45A_ARATH
c95477_g2_i1	0.86873	4.92877	3.09719e-05	0.00419851	HERK_ARATH
c41260_g1_i1	-1.84105	0.761133	3.1282e-05	0.00423781	.
c90304_g1_i1	0.748781	7.49712	3.13345e-05	0.00424218	HMGB3_ARATH
c81242_g2_i2	3.43782	1.46342	3.1619e-05	0.00427794	TPPA_ARATH
c97397_g1_i4	1.71566	1.03154	3.1734e-05	0.00429074	.
c87632_g1_i1	0.817865	4.92985	3.1759e-05	0.00429128	.
c80321_g1_i2	1.42821	9.11493	3.17788e-05	0.00429128	.
c82833_g1_i1	-3.2856	-0.118203	3.20785e-05	0.00432417	.
c32575_g1_i1	-3.4878	6.45586	3.20831e-05	0.00432417	DRE1E_ARATH
c93709_g1_i2	1.69478	1.10058	3.2084e-05	0.00432417	.
c80869_g4_i2	-2.45678	1.06658	3.22825e-05	0.00434812	ABAH4_ARATH
c68266_g1_i1	-2.48887	1.41557	3.25422e-05	0.0043803	.
c77940_g2_i1	-2.52275	0.323788	3.25864e-05	0.00438345	LIRP1_ORYSJ
c95954_g4_i1	-3.01005	0.024147	3.26802e-05	0.00439325	.
c86141_g6_i4	-1.89808	1.67433	3.28405e-05	0.00441198	GLO5_ARATH
c93904_g1_i1	3.28226	-0.374134	3.31946e-05	0.00445484	.
c83392_g2_i1	-3.02649	0.675163	3.32019e-05	0.00445484	.
c96590_g1_i2	2.4095	2.19062	3.32903e-05	0.00446385	.
c66715_g1_i1	-3.57539	0.408325	3.33902e-05	0.00447384	.
c94441_g3_i4	1.58214	2.45699	3.34073e-05	0.00447384	.
c88941_g1_i8	-1.11847	2.43814	3.34527e-05	0.00447706	.
c77847_g4_i3	-1.70399	2.72204	3.36176e-05	0.00449626	.
c85963_g3_i1	1.08846	2.75543	3.3639e-05	0.00449628	.
c94632_g4_i2	1.69778	4.68187	3.37677e-05	0.0045106	.
c87533_g4_i3	-1.86333	2.34841	3.39127e-05	0.0045271	SGR2_ARATH
c54833_g2_i1	-2.74775	0.315038	3.40967e-05	0.00454877	.
c93186_g2_i5	-1.14352	2.31734	3.41275e-05	0.00454999	.
c99438_g3_i2	1.94971	1.46886	3.423e-05	0.00456077	.
c94176_g4_i3	1.01291	4.06948	3.43913e-05	0.00457936	FLA17_ARATH
c87442_g1_i2	-1.52242	2.34103	3.45225e-05	0.00459392	.
c92867_g2_i3	-1.30691	3.13874	3.48357e-05	0.00463267	.
c88412_g1_i1	-1.48016	1.37768	3.49267e-05	0.00464182	.
c86141_g3_i1	-1.49612	2.50363	3.53584e-05	0.00469624	GLO2_ARATH
c88277_g1_i6	1.59622	1.86632	3.53858e-05	0.00469691	.
c87950_g1_i1	-1.51059	2.27812	3.5532e-05	0.00471187	NC100_ARATH
c81615_g1_i3	-2.41912	2.75241	3.55853e-05	0.00471187	HY6H_HYONI
c94624_g3_i1	4.55743	-0.703861	3.55978e-05	0.00471187	.
c75261_g1_i1	-2.63499	0.0289099	3.56097e-05	0.00471187	E70A1_ARATH
c92839_g2_i4	-1.47205	1.53872	3.56106e-05	0.00471187	C72B1_PINTA
c83547_g1_i2	-1.01776	2.89458	3.57807e-05	0.00473141	.
c78227_g2_i1	1.61078	1.37378	3.5845e-05	0.00473692	.
c61782_g1_i1	4.68708	-0.659102	3.60199e-05	0.00475705	RAV1_ARATH
c99474_g5_i1	0.962373	3.31837	3.61865e-05	0.00477605	.
c95950_g2_i1	2.03483	1.76361	3.62144e-05	0.00477674	.
c91119_g2_i1	1.47978	4.27596	3.62564e-05	0.00477927	WIN1_ARATH
c69753_g1_i2	-2.60597	2.7281	3.63508e-05	0.00478871	.
c86495_g1_i1	-1.69382	1.68574	3.65297e-05	0.00480928	Y4744_ARATH
c86141_g6_i6	-1.6677	1.30055	3.67732e-05	0.00483795	GLO5_ARATH
c99964_g1_i9	-1.34965	2.78874	3.67936e-05	0.00483795	.
c75642_g1_i1	-2.05873	0.539424	3.68443e-05	0.00484159	NDHM_VITVI
c86194_g5_i1	-1.89701	0.714389	3.69721e-05	0.00485535	.
c79837_g1_i2	-1.83353	6.93194	3.70798e-05	0.00486354	ML328_ARATH
c67488_g1_i1	-2.28758	0.325928	3.70807e-05	0.00486354	.
c96592_g4_i3	-2.22802	2.45484	3.71125e-05	0.00486403	BXL1_ARATH
c63692_g1_i1	2.31072	-0.105713	3.71328e-05	0.00486403	YTX2_XENLA
c96284_g2_i5	-4.63782	-0.557043	3.71539e-05	0.00486403	.
c9644_g1_i1	-4.79108	-0.482422	3.71946e-05	0.00486634	.
c93078_g1_i2	-1.49605	1.49654	3.73291e-05	0.00488089	ATHB6_ARATH
c144380_g1_i1	-5.05894	-0.348784	3.73726e-05	0.00488354	RS24_SPOFR
c91126_g2_i1	3.03962	0.726546	3.74893e-05	0.00489575	.
c99751_g4_i1	-1.14446	5.14141	3.76523e-05	0.00491293	Y8359_ORYSJ
c91453_g1_i2	-1.21746	3.36696	3.76905e-05	0.00491293	HFB2A_ARATH
c134144_g1_i1	-3.38284	-0.0558317	3.7691e-05	0.00491293	.
c90163_g2_i1	0.936572	5.84317	3.79083e-05	0.0049382	MCTP2_HUMAN
c99339_g4_i1	0.911854	4.0901	3.79822e-05	0.00494477	E138_ARATH
c71537_g1_i1	1.61291	4.08843	3.83671e-05	0.00499178	PLY10_ARATH
c56358_g1_i1	2.21073	0.0847535	3.86598e-05	0.00502675	.
c80793_g1_i1	-2.27135	0.998769	3.88239e-05	0.00504292	.
c92957_g5_i1	1.96055	1.65716	3.88321e-05	0.00504292	PHO11_ARATH
c86849_g3_i1	1.64747	5.9407	3.88718e-05	0.00504496	PORA_CUCSA
c88292_g1_i1	-1.18829	3.85189	3.89301e-05	0.0050494	.
c88683_g1_i2	3.1183	0.0503714	3.89883e-05	0.00505384	SBT54_ARATH
c97843_g1_i1	-5.0988	-0.307878	3.91443e-05	0.00507093	EDL16_ARATH
c99222_g1_i6	-2.20131	0.269474	3.93815e-05	0.00509852	.
c53578_g1_i1	5.37587	-0.267788	3.9513e-05	0.00511236	.
c97643_g3_i2	-3.03379	1.23389	3.9537e-05	0.00511236	.
c81543_g2_i3	-1.47568	1.93915	3.96323e-05	0.00511854	AB13B_ARATH
c93939_g1_i5	-1.64887	3.91205	3.96335e-05	0.00511854	PCKA_CUCSA
c98386_g2_i2	1.14	4.76165	3.96767e-05	0.00512074	PERK8_ARATH
c81600_g1_i1	-2.41388	-0.103817	3.96992e-05	0.00512074	.
c92502_g1_i1	-1.18526	3.82398	3.97785e-05	0.00512131	PTR3_ARATH
c68827_g1_i1	-2.40799	0.678185	3.97823e-05	0.00512131	.
c91648_g2_i1	-1.41816	2.0913	3.97998e-05	0.00512131	HSP7F_ARATH
c118359_g1_i1	-4.61061	0.273364	3.98011e-05	0.00512131	.
c26674_g1_i1	4.64413	-0.672939	3.98286e-05	0.00512171	.
c80324_g1_i7	-2.21074	1.00148	3.99957e-05	0.00514006	CP18A_ARATH
c90940_g4_i9	-0.960641	3.45863	4.00388e-05	0.00514245	.
c84817_g3_i1	-0.793234	7.39875	4.0085e-05	0.00514382	Y637_PELLD
c70302_g1_i1	2.1721	1.60823	4.00984e-05	0.00514382	.
c96394_g5_i1	1.84602	0.486352	4.01348e-05	0.00514535	.
c78287_g1_i1	-4.70997	-0.522936	4.0257e-05	0.00515788	XTH22_ARATH
c99336_g3_i1	-1.07499	2.71519	4.03487e-05	0.00516648	HPXO_KLEP7
c91614_g3_i6	-1.58847	2.99772	4.05193e-05	0.00518516	.
c96771_g3_i1	-0.821565	6.61619	4.06202e-05	0.00519491	BOR2_ARATH
c96082_g3_i1	0.910648	3.4766	4.09414e-05	0.0052328	Y1864_ARATH
c76601_g1_i1	0.96445	3.10646	4.10595e-05	0.00524316	.
c98208_g6_i1	4.61326	1.59939	4.10944e-05	0.00524316	C82A3_SOYBN
c80427_g2_i1	3.49547	0.190534	4.10972e-05	0.00524316	.
c89207_g2_i3	-1.75229	1.33598	4.12769e-05	0.00526289	P2C03_ARATH
c87682_g3_i1	0.742009	5.46251	4.13142e-05	0.00526446	.
c93288_g1_i1	3.89065	-0.406385	4.13628e-05	0.00526746	.
c23753_g1_i1	-2.95256	2.33494	4.14366e-05	0.00527367	DEF_PETIN
c98812_g1_i9	1.66471	2.99127	4.1528e-05	0.00527971	.
c94358_g3_i4	1.46509	1.12569	4.15343e-05	0.00527971	.
c81486_g4_i1	1.09394	2.28947	4.1569e-05	0.00528059	.
c92619_g1_i5	-2.18939	0.513544	4.15915e-05	0.00528059	ZMYM5_HUMAN
c96613_g3_i10	1.35116	2.95229	4.17104e-05	0.00529249	PERK8_ARATH
c46081_g1_i2	-2.07688	0.431375	4.20917e-05	0.00533765	HRD3A_ARATH
c7713_g1_i1	-5.16651	-0.273787	4.21557e-05	0.00534254	.
c86737_g3_i1	0.908382	4.80593	4.2275e-05	0.00535443	.
c83742_g1_i1	-0.871052	4.0817	4.23452e-05	0.00536009	AGL8_SOLTU
c84496_g2_i2	1.57823	0.849092	4.24419e-05	0.00536868	.
c89251_g4_i2	-2.19262	0.380143	4.24641e-05	0.00536868	.
c48511_g1_i1	-5.38448	-0.154159	4.269e-05	0.00539197	.
c83921_g3_i4	2.18147	0.701068	4.26996e-05	0.00539197	ARR8_ARATH
c83122_g1_i1	-2.12741	0.46128	4.27978e-05	0.00540113	.
c83486_g1_i2	-2.4023	0.355979	4.30776e-05	0.00543318	.
c51398_g1_i1	3.11013	-0.453509	4.33164e-05	0.00546002	.
c95498_g2_i1	-3.17399	-0.181738	4.33906e-05	0.00546609	ZOG_PHALU
c97972_g3_i5	1.27255	1.51999	4.34548e-05	0.00546823	.
c91177_g9_i1	-1.84281	1.45365	4.34595e-05	0.00546823	.
c79007_g2_i1	0.810408	4.64164	4.35612e-05	0.00547774	RAC7_ARATH
c97289_g2_i4	-0.831145	4.28387	4.36034e-05	0.00547927	MDARP_ARATH
c94238_g2_i1	1.46	1.53243	4.36254e-05	0.00547927	Y2165_ARATH
c72894_g1_i2	-1.31024	3.39329	4.37755e-05	0.00549483	.
c89189_g1_i6	1.37335	1.48139	4.38997e-05	0.00550713	.
c97691_g3_i5	-1.45184	3.0933	4.39506e-05	0.00551023	SSL5_ARATH
c91467_g4_i2	-2.412	0.753309	4.41875e-05	0.00553663	SPG20_HUMAN
c79206_g2_i1	-1.30322	3.8914	4.42803e-05	0.00554496	OPR2_ARATH
c92360_g2_i8	1.78092	1.18235	4.45381e-05	0.00557392	RAB1C_ARATH
c98164_g2_i2	-0.754545	6.31158	4.47873e-05	0.00560178	C04C1_PINTA
c95844_g1_i5	-1.50983	1.30742	4.48535e-05	0.00560671	SUT3_STYHA
c99713_g3_i1	1.82337	3.15135	4.51679e-05	0.00564266	.
c96588_g4_i1	-0.827486	4.87164	4.53438e-05	0.00565802	PIMT1_ARATH
c83526_g1_i2	-2.06584	1.1155	4.53447e-05	0.00565802	.
c100011_g1_i2	1.13957	3.08538	4.5704e-05	0.00569947	AB3C_ARATH
c83752_g1_i1	-1.60269	1.77483	4.57908e-05	0.00570691	LEA29_GOSHI
c78470_g1_i2	-1.37607	2.2398	4.58715e-05	0.00571359	.
c98808_g6_i2	0.807351	3.93765	4.61587e-05	0.00574491	PUB4_ARATH
c93388_g1_i2	-0.794271	4.54114	4.61777e-05	0.00574491	PAO_ARATH
c99995_g2_i1	-1.15497	2.24608	4.62306e-05	0.00574809	.
c83391_g2_i1	2.01906	3.63126	4.62671e-05	0.00574923	6OMT_PAPSO
c90397_g3_i1	-2.62618	0.0288539	4.63216e-05	0.00575261	.
c93779_g5_i3	-1.41978	1.54402	4.64163e-05	0.00576096	.
c97409_g1_i3	-0.995725	4.69337	4.64633e-05	0.00576339	.
c93233_g1_i1	-1.19946	6.16426	4.6586e-05	0.00577521	ISOA3_ARATH
c57550_g1_i2	1.33676	2.22271	4.69277e-05	0.00581414	.
c86257_g2_i2	1.15556	4.62637	4.71758e-05	0.00584144	PRF1_SOLLC
c90149_g4_i1	1.4486	7.05453	4.72511e-05	0.00584732	ASPL1_ARATH
c96732_g2_i7	1.97793	0.346094	4.7822e-05	0.00591449	.
c113671_g1_i1	-5.0006	-0.380175	4.79785e-05	0.00593036	.
c90176_g2_i1	-1.82545	3.08628	4.81932e-05	0.00595339	HA22A_ARATH
c92746_g3_i4	-1.1637	4.57028	4.82365e-05	0.00595355	SR45A_ARATH
c91439_g3_i7	1.56948	0.797292	4.82511e-05	0.00595355	PFKA5_ARATH
c98164_g2_i4	-0.784572	6.49055	4.85327e-05	0.00598478	C04C1_PINTA
c96458_g2_i1	-1.47391	5.07915	4.86508e-05	0.00599583	TPS11_ARATH
c89385_g1_i2	-0.960761	3.1089	4.8734e-05	0.00599734	RCCR_ARATH
c86324_g3_i2	1.00281	6.88627	4.8735e-05	0.00599734	GRP1_DAUCA
c90442_g3_i1	2.80332	-0.352986	4.87486e-05	0.00599734	.
c60017_g1_i1	2.66751	-0.0719219	4.90636e-05	0.00603256	.
c93943_g3_i1	1.44312	1.67027	4.92437e-05	0.00605116	.
c97583_g4_i1	-1.43989	4.06173	4.92924e-05	0.0060536	Y5738_ARATH
c93798_g1_i1	1.61551	6.31534	4.95423e-05	0.00608075	.
c98016_g1_i1	1.3921	1.65289	4.95898e-05	0.00608302	.
c116975_g1_i1	4.71828	-0.639619	4.98603e-05	0.00611264	C7A22_PANGI
c88713_g2_i5	-1.81761	2.63697	4.99849e-05	0.00612434	.
c93891_g1_i3	-1.50741	1.87882	5.00163e-05	0.00612462	.
c87691_g1_i8	0.773496	5.64987	5.0126e-05	0.00613448	CTL1_ARATH
c94786_g2_i2	0.925378	3.58095	5.0416e-05	0.00616639	.
c91611_g1_i3	-3.05274	0.648934	5.08154e-05	0.00621116	.
c95073_g2_i1	0.843333	3.52104	5.08678e-05	0.00621116	IRX9H_ARATH
c91645_g1_i1	1.49012	3.97468	5.08707e-05	0.00621116	SCL4_ARATH
c73838_g2_i1	-1.7865	1.23516	5.11717e-05	0.00624428	YTX2_XENLA
c97956_g2_i1	-1.30503	2.8903	5.13508e-05	0.00626251	BGL11_ARATH
c98402_g2_i3	1.7305	5.82215	5.14471e-05	0.00627062	4CLLA_ARATH
c133748_g1_i1	6.00578	0.161924	5.15541e-05	0.00628002	.
c95497_g1_i1	-2.11911	0.858055	5.15874e-05	0.00628043	GUN_PAEPO
c79002_g2_i2	1.13634	2.63879	5.17055e-05	0.00629117	.
c81615_g1_i1	-3.14565	0.119256	5.18188e-05	0.00630131	.
c89230_g2_i5	1.17987	2.10953	5.18881e-05	0.00630373	.
c96717_g2_i4	0.873827	5.75386	5.19011e-05	0.00630373	MANA_CANEN
c92839_g2_i6	-1.7035	0.941113	5.19287e-05	0.00630373	C72B1_PINTA
c87595_g2_i2	1.35299	4.56034	5.22999e-05	0.00634513	.
c89555_g1_i2	1.96326	5.35978	5.27383e-05	0.00639462	TPPJ_ARATH
c81609_g1_i1	-0.784668	5.61843	5.29767e-05	0.00641983	PX114_ORYSJ
c74615_g1_i1	1.9132	0.978577	5.31504e-05	0.00643624	NEP1_NEPGR
c87345_g1_i1	-2.73731	0.0867033	5.31734e-05	0.00643624	EF114_ARATH
c92310_g1_i3	-0.784542	4.90842	5.33171e-05	0.00644746	.
c94337_g3_i5	-2.76455	-0.123555	5.33274e-05	0.00644746	PLST1_ARATH
c91872_g1_i1	1.26572	3.33834	5.36084e-05	0.00647772	BH137_ARATH
c97091_g1_i4	1.25931	2.92003	5.36826e-05	0.00648295	.
c95466_g3_i3	-2.6372	3.54312	5.39298e-05	0.00650906	TRPB_CAMAC
c70812_g1_i3	-2.10692	1.04677	5.40233e-05	0.00651661	.
c90203_g4_i1	2.69919	0.207708	5.41136e-05	0.00652376	.
c58884_g1_i2	-2.12226	0.907545	5.42108e-05	0.00653173	.
c100133_g1_i2	0.754697	5.57252	5.43147e-05	0.0065405	.
c95404_g2_i2	2.58933	-0.267179	5.44692e-05	0.00655535	.
c88636_g1_i2	1.56128	1.61516	5.48122e-05	0.00659254	.
c91045_g1_i1	-2.03927	0.686773	5.48843e-05	0.00659254	KNOS1_ORYSJ
c93098_g3_i1	-0.848403	3.94468	5.48931e-05	0.00659254	.
c72521_g1_i1	2.09912	0.13551	5.49036e-05	0.00659254	.
c142039_g1_i1	-1.79181	1.10762	5.50695e-05	0.00660869	.
c91643_g1_i3	-1.06152	5.91686	5.51958e-05	0.00662006	MAN7_ARATH
c86601_g5_i1	-0.987015	3.75412	5.52296e-05	0.00662034	.
c90612_g2_i1	-1.9933	3.15992	5.54854e-05	0.00664438	ERF61_ARATH
c90743_g1_i3	-1.30021	2.31933	5.54934e-05	0.00664438	.
c89544_g2_i1	-1.31286	1.94368	5.56008e-05	0.00665346	TPPJ_ARATH
c97397_g1_i2	1.53953	0.950754	5.5689e-05	0.00666022	.
c100074_g1_i7	0.9386	3.27019	5.57757e-05	0.00666565	Y8328_DICDI
c83165_g1_i2	-0.812208	4.38436	5.57978e-05	0.00666565	COL14_ARATH
c92702_g3_i1	-1.87574	0.858803	5.59548e-05	0.00668061	AOX4_ARATH
c100172_g2_i1	1.21288	2.03805	5.62294e-05	0.00670958	.
c96981_g2_i1	3.42001	0.126916	5.62628e-05	0.00670976	.
c94913_g2_i2	2.0081	0.357257	5.63086e-05	0.00671142	.
c17387_g1_i1	-3.03278	0.0437138	5.67527e-05	0.00676052	.
c113768_g1_i1	-5.13047	-0.314746	5.69365e-05	0.00677857	.
c92771_g15_i1	1.3528	1.47134	5.69974e-05	0.00678198	.
c99284_g2_i2	1.25469	2.45607	5.70864e-05	0.00678873	TRA1_MAIZE
c93212_g2_i3	-2.22948	0.521972	5.75148e-05	0.00683581	.
c96813_g1_i2	1.44089	2.02047	5.76208e-05	0.00684454	.
c91347_g7_i3	2.44859	1.34859	5.76869e-05	0.00684852	.
c85784_g1_i6	-1.22612	1.60618	5.8462e-05	0.00693662	.
c98035_g2_i1	-1.15184	3.77051	5.85196e-05	0.00693818	PRR73_ORYSJ
c89742_g1_i1	-0.88762	4.44702	5.85412e-05	0.00693818	GLGL1_BETVU
c97594_g2_i1	-1.22484	3.56216	5.87661e-05	0.00696091	NAC86_ARATH
c84770_g1_i4	-0.814287	3.7038	5.91671e-05	0.00700447	MBR1_ARATH
c32536_g1_i1	-4.83366	-0.459213	5.93906e-05	0.00702697	.
c86701_g8_i1	-1.5468	1.86231	5.95285e-05	0.00703276	.
c98113_g1_i5	-1.6832	1.26131	5.95347e-05	0.00703276	PGLR5_ARATH
c96131_g3_i1	0.772539	5.07021	5.95399e-05	0.00703276	EXG_YARLI
c70191_g1_i1	2.80047	-0.36078	5.96341e-05	0.00703746	.
c55550_g1_i1	-1.50709	1.25793	5.96466e-05	0.00703746	.
c83516_g2_i2	-0.943406	3.94752	5.98455e-05	0.00705696	.
c67600_g1_i1	-1.90091	0.897081	6.01035e-05	0.00708342	.
c98952_g4_i1	2.33421	0.270247	6.01437e-05	0.00708419	CALSC_ARATH
c83333_g1_i1	2.13339	3.6707	6.04343e-05	0.00711443	.
c78476_g1_i1	1.21736	2.22593	6.0492e-05	0.00711505	.
c97409_g7_i2	-1.35129	1.81392	6.05276e-05	0.00711505	LEAD3_DAUCA
c86702_g3_i1	2.67313	0.369754	6.05411e-05	0.00711505	HTRA2_DROWI
c88986_g5_i12	-4.72847	-0.512889	6.10211e-05	0.00716746	.
c83116_g2_i2	-0.901379	4.72791	6.13949e-05	0.00720734	Y5278_ARATH
c94488_g3_i1	-3.59551	-0.350701	6.15173e-05	0.00721767	.
c100236_g3_i2	1.24299	2.58527	6.17279e-05	0.00723834	.
c11545_g1_i1	1.69934	0.974624	6.28461e-05	0.00736536	.
c97655_g2_i1	-0.950672	4.19229	6.3025e-05	0.00737892	.
c98808_g6_i1	0.781041	4.02899	6.3032e-05	0.00737892	PUB4_ARATH
c92751_g2_i1	-4.50867	0.195774	6.31325e-05	0.00738347	.
c65414_g1_i1	3.85455	-0.432704	6.31411e-05	0.00738347	.
c66842_g2_i1	-5.4988	-0.0939129	6.3374e-05	0.00740658	.
c82346_g1_i1	-2.53629	0.506661	6.43032e-05	0.00751101	.
c95095_g1_i1	1.56073	3.78338	6.45397e-05	0.00753444	AHK1_ARATH
c100087_g1_i5	2.02247	1.37733	6.46981e-05	0.00754875	Y4885_ARATH
c96644_g2_i1	-0.852261	4.55508	6.49122e-05	0.00756552	EFR_ARATH
c85632_g6_i1	-1.35716	6.11065	6.49138e-05	0.00756552	TSJT1_TOBAC
c97461_g2_i2	1.77926	1.48808	6.50417e-05	0.00757351	LNG2_ARATH
c98517_g1_i2	-1.24567	1.98898	6.50544e-05	0.00757351	NQR_SOLTU
c90699_g5_i7	-2.14154	1.26432	6.53734e-05	0.00760643	RCA_MALDO
c92671_g1_i3	-1.27971	1.75318	6.55731e-05	0.00762544	.
c96933_g1_i1	3.02877	2.38891	6.59955e-05	0.00767032	.
c53895_g1_i1	5.26087	0.512609	6.61054e-05	0.00767885	.
c91186_g2_i2	-1.24789	1.77519	6.6177e-05	0.00768292	.
c96711_g1_i2	1.57397	1.38475	6.62761e-05	0.00769019	.
c96683_g4_i2	-1.05888	5.86257	6.65946e-05	0.00772288	BIP5_TOBAC
c100098_g3_i2	1.31646	1.23747	6.6691e-05	0.00772979	CSLC2_ORYSJ
c90299_g4_i1	0.716248	4.97596	6.68285e-05	0.00774147	HT1_ARATH
c91823_g2_i3	2.43346	-0.174965	6.68756e-05	0.00774266	4ON1_ARATH
c72023_g1_i1	-0.987574	3.87077	6.69664e-05	0.0077464	USPAL_ARATH
c71252_g1_i1	3.07443	-0.0165806	6.69816e-05	0.0077464	.
c88600_g2_i2	-3.06756	0.0652819	6.71427e-05	0.00776075	.
c85599_g3_i2	-0.778208	5.46649	6.71872e-05	0.00776086	AVP_HORVU
c87670_g1_i5	2.59324	-0.263845	6.72174e-05	0.00776086	.
c78331_g1_i1	-2.28584	0.418864	6.75385e-05	0.00779187	.
c65865_g3_i1	2.07155	0.399213	6.75826e-05	0.00779187	RNHX1_ARATH
c89549_g3_i5	-0.953142	4.01508	6.75971e-05	0.00779187	SSUH2_MOUSE
c92400_g1_i2	-0.807737	4.92491	6.76707e-05	0.00779608	MATE4_ARATH
c92746_g3_i8	-1.08169	4.92401	6.77705e-05	0.00780119	SR45A_ARATH
c88050_g2_i1	-2.02694	0.618644	6.77894e-05	0.00780119	SUD1_ARATH
c74113_g1_i1	-2.16938	0.819007	6.79164e-05	0.00781153	.
c96131_g3_i2	0.759377	4.98299	6.80668e-05	0.00782456	EXG_YARLI
c88132_g2_i2	-4.91759	-0.418442	6.81933e-05	0.00783371	DRE1B_ARATH
c86547_g1_i1	-1.81462	1.71034	6.82296e-05	0.00783371	JAL3_ARATH
c92751_g3_i1	-5.28829	-0.210111	6.82582e-05	0.00783371	.
c78090_g3_i1	-2.73715	1.14383	6.83601e-05	0.00784112	.
c100146_g2_i6	1.05314	3.72975	6.87077e-05	0.00787669	.
c86480_g4_i1	-1.62392	2.032	6.94899e-05	0.00796202	.
c79768_g2_i2	1.16124	2.28265	6.95995e-05	0.00796561	.
c80869_g3_i1	2.11752	0.432258	6.96163e-05	0.00796561	ABAH4_ARATH
c71792_g1_i1	1.99872	0.261404	6.965e-05	0.00796561	.
c75034_g1_i1	1.57826	1.4807	6.96727e-05	0.00796561	.
c87923_g2_i1	-2.00154	2.39491	6.97658e-05	0.00797192	DNJ6A_XENLA
c64491_g1_i4	-4.85313	-0.451592	6.98554e-05	0.00797196	.
c80184_g1_i1	-4.10981	-0.0752823	6.98782e-05	0.00797196	ALMT8_ARATH
c99487_g3_i4	2.38768	-0.060043	6.98799e-05	0.00797196	HAK4_ORYSJ
c91926_g6_i1	1.36713	1.31934	7.00776e-05	0.00799018	.
c82205_g1_i5	1.24407	1.6485	7.02458e-05	0.00800501	Y3236_ARATH
c75578_g2_i1	-0.703244	6.67639	7.04987e-05	0.00802635	TRXH1_TOBAC
c90177_g5_i13	1.40761	2.85256	7.05094e-05	0.00802635	CESA7_ARATH
c86702_g3_i2	2.70795	0.381542	7.07232e-05	0.00804633	HTRA2_DROWI
c91548_g2_i5	-1.53649	2.68643	7.0889e-05	0.00806083	.
c89184_g2_i1	0.990755	4.38163	7.11199e-05	0.00808272	TBB8_ARATH
c81427_g4_i2	-1.22118	5.1133	7.17695e-05	0.00815214	.
c54773_g1_i1	2.9341	2.27397	7.18923e-05	0.00816168	.
c98156_g2_i11	1.47935	1.09837	7.21329e-05	0.00818457	7SB1_SOYBN
c82981_g1_i1	2.07266	0.325883	7.24071e-05	0.00820852	.
c82485_g2_i2	1.435	0.947439	7.2422e-05	0.00820852	.
c98124_g1_i2	-4.55902	-0.591831	7.25777e-05	0.00822173	.
c87947_g2_i1	-1.07355	3.63137	7.28244e-05	0.00824524	MAN7_ARATH
c87640_g2_i8	-1.41828	1.57732	7.29424e-05	0.00825415	.
c99568_g7_i3	1.4733	1.22937	7.31626e-05	0.00827462	.
c84637_g4_i1	-1.17403	3.67234	7.33568e-05	0.00829212	APA1_ARATH
c95588_g3_i1	-0.919553	5.96057	7.35485e-05	0.00830932	SGT1B_ARATH
c87347_g1_i1	-1.34398	1.93866	7.3816e-05	0.00833507	.
c98259_g3_i1	1.27784	1.4572	7.40563e-05	0.00835771	.
c82804_g5_i2	2.7301	-0.194473	7.42461e-05	0.00837442	.
c85519_g1_i1	1.02118	2.60402	7.4284e-05	0.00837442	C3H18_ARATH
c60894_g2_i1	4.78993	4.74268	7.47369e-05	0.00842095	.
c79421_g2_i1	2.48262	-0.151065	7.50722e-05	0.00845134	.
c98386_g2_i1	1.00595	6.79518	7.50869e-05	0.00845134	PEK11_ARATH
c90299_g4_i9	0.756359	5.08182	7.51419e-05	0.008453	HT1_ARATH
c90331_g2_i1	-2.27757	0.451649	7.53246e-05	0.00846772	PTR15_ARATH
c98773_g2_i1	0.877023	5.39283	7.53533e-05	0.00846772	.
c86257_g1_i1	1.23131	4.35437	7.54129e-05	0.0084693	.
c93388_g1_i4	-0.844542	4.10091	7.54479e-05	0.0084693	PAO_ARATH
c44428_g1_i1	-2.01714	1.33906	7.55351e-05	0.00847456	.
c98164_g2_i3	-0.719117	6.30017	7.56144e-05	0.00847894	C04C1_PINTA
c89835_g2_i1	2.80482	-0.349447	7.58899e-05	0.00850529	.
c86999_g1_i1	1.55369	1.40877	7.64096e-05	0.00855898	EF106_ARATH
c86167_g1_i2	-1.66897	2.75733	7.65222e-05	0.00856593	PLCD6_ARATH
c49907_g1_i1	-5.47017	-0.101351	7.65532e-05	0.00856593	.
c87922_g2_i1	1.93288	0.531126	7.76734e-05	0.00868665	.
c110115_g1_i1	-5.12278	-0.317048	7.80272e-05	0.00872158	.
c95782_g1_i2	0.984516	3.64905	7.83432e-05	0.00875225	.
c88600_g3_i1	-2.19936	1.6315	7.84724e-05	0.0087585	.
c89179_g1_i1	-2.08914	0.178304	7.84982e-05	0.0087585	FLA20_ARATH
c83705_g3_i1	-2.5766	-0.00112733	7.85241e-05	0.0087585	GOLS2_SOLLC
c86716_g2_i1	0.710507	7.6003	7.85757e-05	0.00875961	SPE1_PEA
c100167_g2_i3	0.962194	3.00637	7.89804e-05	0.00880006	.
c86701_g2_i4	1.18491	2.91407	7.92518e-05	0.00882562	.
c54663_g2_i2	-5.35472	-0.177453	7.93507e-05	0.00883196	.
c63770_g1_i1	2.47674	-0.171287	7.94383e-05	0.00883703	.
c95650_g4_i2	-2.20356	0.413323	7.95158e-05	0.00884097	SR45A_ARATH
c77235_g1_i1	-1.18031	4.26484	7.96538e-05	0.00885163	.
c99910_g1_i6	-2.28399	0.444093	7.97627e-05	0.00885905	PXL2_ARATH
c92138_g1_i1	0.6889	5.66164	8.01065e-05	0.00889254	YGBJ_ECOLI
c88785_g1_i1	-1.6858	1.3138	8.03579e-05	0.00891575	.
c98992_g1_i2	0.963926	6.36628	8.05453e-05	0.00893182	.
c96026_g9_i2	-1.69844	1.58241	8.07102e-05	0.00894363	.
c84133_g1_i3	-3.53288	-0.383215	8.07545e-05	0.00894363	.
c79347_g2_i1	-3.07516	-0.23456	8.08109e-05	0.00894363	CVIF2_ARATH
c19714_g1_i1	5.18016	-0.463072	8.08292e-05	0.00894363	YL126_YEAST
c91521_g2_i3	-0.876885	4.98675	8.08645e-05	0.00894363	APA1_ARATH
c98944_g2_i3	-1.38529	2.72308	8.0959e-05	0.00894938	.
c75940_g1_i1	-1.53033	5.44383	8.13385e-05	0.0089866	LEA14_GOSHI
c98889_g7_i1	1.11388	2.21327	8.17205e-05	0.00902406	.
c99880_g2_i4	0.865975	3.52583	8.18934e-05	0.00903841	CSLD3_ARATH
c92447_g1_i5	-2.27069	0.163729	8.19775e-05	0.00904294	T184C_PONAB
c96561_g2_i5	-0.69022	5.52052	8.21144e-05	0.0090533	.
c76980_g1_i2	-1.99439	1.05026	8.24203e-05	0.00908225	.
c96717_g2_i7	0.850366	6.08697	8.32881e-05	0.00917308	MANA_CANEN
c39702_g1_i1	-5.31226	-0.204198	8.33528e-05	0.00917539	PPR1A_CANFA
c94628_g1_i4	0.922819	5.06032	8.34402e-05	0.00918021	.
c29874_g1_i1	-5.37698	-0.171992	8.36096e-05	0.00919404	.
c96683_g4_i6	-1.07989	6.07233	8.37016e-05	0.00919759	BIP5_TOBAC
c91045_g1_i6	-2.32436	0.168217	8.37294e-05	0.00919759	KNOS1_ORYSJ
c95609_g2_i6	-0.920612	3.94451	8.40928e-05	0.00923269	.
c124177_g1_i1	4.82517	0.844876	8.45263e-05	0.00927433	.
c91118_g7_i2	1.44973	4.13594	8.45603e-05	0.00927433	EXPB3_ARATH
c93644_g3_i2	0.7618	5.78565	8.52065e-05	0.00934032	PI5K2_ARATH
c96594_g3_i5	1.69319	0.655612	8.52912e-05	0.00934474	AB12C_ARATH
c98402_g2_i1	1.68686	5.60214	8.53417e-05	0.00934541	4CLLA_ARATH
c70434_g1_i1	1.26995	2.90801	8.55134e-05	0.00935934	.
c89297_g7_i1	-4.63417	-0.562489	8.58121e-05	0.00938713	.
c84364_g2_i5	1.29181	1.45811	8.62787e-05	0.00943327	.
c95106_g5_i1	3.03477	-0.485261	8.6372e-05	0.0094339	.
c54735_g3_i1	-1.56047	1.25842	8.63741e-05	0.0094339	C72A1_CATRO
c83374_g2_i3	-0.858568	3.70789	8.6682e-05	0.00946261	SKI11_ARATH
c87442_g6_i1	-2.65996	-0.177407	8.72653e-05	0.00952133	.
c87826_g2_i3	-2.96322	1.73727	8.73205e-05	0.00952242	TI10A_ARATH
c89874_g1_i1	-0.648505	6.29711	8.74227e-05	0.00952862	.
c92090_g11_i1	-2.2378	0.275638	8.80327e-05	0.00959014	.
c95523_g3_i1	1.72379	4.63516	8.82073e-05	0.00960419	Y3236_ARATH
c78636_g1_i1	-0.688066	6.70361	8.82937e-05	0.00960861	SUI1_ORYSJ
c80114_g2_i2	-2.03881	0.632501	8.87072e-05	0.00964862	.
c86701_g2_i3	1.36212	3.29076	8.92502e-05	0.00970163	.
c91857_g3_i3	1.31621	1.71761	8.92994e-05	0.00970163	Y5977_ARATH
c89549_g3_i4	-0.88718	3.94577	8.9333e-05	0.00970163	.
c85512_g1_i3	-4.43047	0.552735	8.95254e-05	0.00971734	TPS31_SOLLC
c90449_g2_i1	-1.90092	0.426902	8.95701e-05	0.00971734	.
c98243_g5_i2	-1.47224	4.13247	8.9703e-05	0.00972674	DSP4_CASSA
c96703_g5_i4	1.24755	1.9824	8.98504e-05	0.0097377	MCM9_ARATH
c90905_g6_i1	-1.76311	1.00244	8.99786e-05	0.00974657	TRL11_ARATH
c87720_g2_i1	-2.43202	0.41925	9.05777e-05	0.00980641	C85A1_SOLLC
c93757_g1_i1	1.65359	1.15169	9.11511e-05	0.00986341	.
c79033_g2_i3	1.79314	0.59202	9.15064e-05	0.00989676	.
c86247_g1_i1	-1.28079	2.04493	9.17544e-05	0.00991849	WTR24_ARATH
c93709_g1_i1	1.51117	1.03577	9.19601e-05	0.00993561	WAKLO_ARATH
c18603_g1_i1	-2.25331	0.437393	9.23047e-05	0.00996772	.
c79404_g1_i1	0.737443	4.52433	9.23795e-05	0.00997068	UEV1A_ARATH
c33856_g1_i2	2.30026	0.260114	9.27179e-05	0.0100021	ADHL3_ARATH
c93644_g3_i1	0.813235	4.08661	9.27982e-05	0.0100056	PI5K1_ARATH
c81367_g1_i2	-3.64101	0.0960182	9.3213e-05	0.0100452	.
c81967_g2_i1	-1.27025	4.78349	9.37948e-05	0.0101027	.
c94253_g1_i1	0.95826	4.54208	9.40763e-05	0.0101278	GATA5_ARATH
c78236_g1_i2	-1.96913	0.375766	9.45849e-05	0.0101774	.
c88725_g1_i1	-1.71044	1.05632	9.46391e-05	0.010178	.
c80869_g3_i3	1.76969	0.978499	9.60419e-05	0.0103236	ABAH3_ORYSJ
c91467_g1_i1	-3.8652	-0.20229	9.61004e-05	0.0103246	.
c70764_g1_i1	-2.96194	-0.294236	9.62217e-05	0.0103323	.
c91643_g2_i1	1.04143	3.86272	9.64072e-05	0.0103423	RSP4_CAEEL
c75323_g1_i1	-2.96973	1.70797	9.6413e-05	0.0103423	POLX_TOBAC
c97712_g3_i1	-1.35201	2.4187	9.68081e-05	0.0103794	BPS1_ARATH
c89508_g3_i3	-3.00142	1.30897	9.7046e-05	0.0103996	AI5L4_ARATH
c91926_g4_i1	1.82639	0.492864	9.72564e-05	0.0104168	.
c97145_g2_i1	-0.78256	4.50899	9.74524e-05	0.0104325	VATL_KALDA
c97705_g2_i2	1.0675	2.34758	9.77903e-05	0.0104581	HIR1_ARATH
c88217_g1_i5	1.06361	2.09154	9.77912e-05	0.0104581	.
c72310_g1_i2	2.88565	-0.317367	9.785e-05	0.0104591	.
c88822_g4_i1	-1.45997	1.55186	9.82631e-05	0.0104979	SDP1_ARATH
c85809_g2_i1	-2.23551	0.556537	9.8521e-05	0.0105201	.
c93598_g5_i1	-2.79036	-0.098819	9.91756e-05	0.0105847	.
c70812_g1_i2	-1.27233	2.27956	9.94416e-05	0.0106077	.
c52100_g1_i2	-5.40501	-0.132949	0.000100313	0.0106952	YBOX3_MOUSE
c62258_g1_i1	-3.70839	0.14138	0.000100522	0.010712	.
c96286_g1_i4	1.22393	2.54375	0.000100805	0.0107294	IP5P2_ARATH
c88407_g1_i1	-3.86232	-0.227301	0.000100821	0.0107294	BH117_ARATH
c94786_g2_i1	0.823295	3.87281	0.000100838	0.0107294	.
c97998_g12_i1	1.77923	0.516084	0.000101495	0.0107939	.
c88772_g1_i1	1.68586	3.05405	0.000101982	0.0108401	.
c92702_g1_i1	-1.19454	6.45911	0.000102119	0.0108492	AOX4_ARATH
c94842_g1_i2	1.01811	2.86312	0.000102932	0.01093	.
c98631_g2_i2	-3.4561	3.54504	0.00010324	0.0109572	LAC14_ARATH
c92822_g4_i4	-1.59988	0.984328	0.000103578	0.0109875	.
c118836_g1_i1	-4.70597	-0.523297	0.000104398	0.011069	.
c43558_g1_i1	4.6974	-0.642369	0.000104619	0.0110869	.
c77447_g2_i2	-1.5561	3.92118	0.000104783	0.0110935	.
c95278_g4_i1	1.25791	3.86212	0.000104788	0.0110935	POK1_ARATH
c111101_g1_i1	4.76896	-0.6064	0.000105441	0.0111571	TOP2_PEA
c134701_g1_i1	-4.88292	-0.428593	0.000105675	0.0111762	.
c99089_g6_i3	1.1223	3.17918	0.000105838	0.0111846	LIN2_LOTJA
c35522_g1_i1	-3.62841	-0.331579	0.000105861	0.0111846	APX1_PEA
c60288_g1_i1	2.7331	-0.396551	0.000105945	0.0111879	ATOX1_ARATH
c90761_g1_i1	1.06693	2.59623	0.000106239	0.0112133	HEXP_LEIMA
c78855_g1_i1	-1.65331	4.92667	0.000106665	0.0112526	CCS_ARATH
c91872_g1_i3	1.13297	3.04246	0.000106885	0.0112701	BH137_ARATH
c85113_g1_i2	1.17237	3.51588	0.000107455	0.0113246	.
c94855_g2_i1	-1.8503	0.599537	0.000107789	0.0113541	.
c88960_g5_i2	-1.83522	0.919094	0.000108185	0.0113901	EDL11_ARATH
c96131_g3_i4	0.725348	5.26114	0.000108376	0.0113999	EXG_YARLI
[truncated: 1,447 more rows]
